# Supplementary material for: Connective tissue growth factor as a novel therapeutic target in high grade serous ovarian cancer
Source: Oncotarget. 2015 Nov 11;6(42):44551–62. doi: 10.18632/oncotarget.6082 (PMC4792575; doi:10.18632/oncotarget.6082)
Supplement: Supplementary file 2 [file oncotarget-06-44551-s002.xlsx]

## Sheet: ClassComparison
	Parametric p-value	Mean intensity tumor stroma	Mean intensity normal stroma	Ratio of means	Probe set	Gene symbol
1	< 1e-07	28459.7	6794.9	4.188	205812_s_at	TMED9
2	< 1e-07	82712.9	11022.3	7.504	202403_s_at	COL1A2
3	< 1e-07	21886	4786	4.573	213101_s_at	ACTR3
4	< 1e-07	74860.6	7416.5	10.094	211161_s_at	COL3A1
5	< 1e-07	41199.9	6154.4	6.694	200665_s_at	SPARC
6	< 1e-07	36604.2	6764.4	5.411	201438_at	COL6A3
7	< 1e-07	28233.5	1864.3	15.144	221729_at	COL5A2
8	< 1e-07	119771	14215.9	8.425	215076_s_at	COL3A1
9	< 1e-07	21700.6	4669.2	4.648	200999_s_at	CKAP4
10	< 1e-07	9988.7	2574.3	3.88	201338_x_at	GTF3A
11	< 1e-07	3197.4	945.9	3.38	204076_at	ENTPD4
12	< 1e-07	11640.4	4030.3	2.888	200774_at	FAM120A
13	< 1e-07	12794.7	2849.3	4.49	213857_s_at	CD47
14	< 1e-07	25450	1530.3	16.631	201852_x_at	COL3A1
15	< 1e-07	5910.8	1818.7	3.25	200788_s_at	PEA15
16	< 1e-07	9954.3	3101.9	3.209	227013_at	LATS2
17	< 1e-07	6512	1371.3	4.749	225710_at
18	< 1e-07	47013.4	5745.7	8.182	216442_x_at	FN1
19	< 1e-07	47603.1	16808.1	2.832	201097_s_at	ARF4
20	< 1e-07	16813	4019.9	4.182	201938_at	CDK2AP1
21	< 1e-07	7175.2	2005.8	3.577	201991_s_at	KIF5B
22	< 1e-07	5554.8	1927.1	2.882	225535_s_at	TIMM23
23	< 1e-07	12009.4	2231.5	5.382	208636_at	ACTN1
24	< 1e-07	45877.8	6125.6	7.49	210495_x_at	FN1
25	< 1e-07	43347.1	5321.7	8.145	212464_s_at	FN1
26	< 1e-07	18193.3	6766.9	2.689	217718_s_at	YWHAB
27	< 1e-07	8693	1708.9	5.087	221767_x_at	HDLBP
28	< 1e-07	7129.3	1643.5	4.338	215091_s_at	GTF3A
29	< 1e-07	12474.4	102408	0.122	242195_x_at	NUMBL
30	< 1e-07	98238.1	19194.3	5.118	202404_s_at	COL1A2
31	< 1e-07	6271.3	1881.8	3.333	201579_at	FAT
32	< 1e-07	6448.9	2074.5	3.109	37012_at	CAPZB
33	< 1e-07	11377.1	1057.4	10.76	217028_at	CXCR4
34	< 1e-07	7602.6	1809.2	4.202	218109_s_at	MFSD1
35	< 1e-07	3305.3	1185.8	2.787	224598_at	MGAT4B
36	< 1e-07	23374.3	4638	5.04	213503_x_at	ANXA2
37	< 1e-07	3349	32435.7	0.103	242578_x_at	SLC22A3
38	< 1e-07	10776.4	3680.9	2.928	213513_x_at	ARPC2
39	< 1e-07	3576.9	1200.9	2.979	205335_s_at	SRP19
40	< 1e-07	327.7	1580.6	0.207	215768_at	SOX5
41	< 1e-07	6011.6	1514.7	3.969	214853_s_at	SHC1
42	< 1e-07	9290.9	3508.4	2.648	203024_s_at	C5orf15
43	< 1e-07	4201.1	1487.5	2.824	209295_at	TNFRSF10B
44	< 1e-07	10655.4	4250.3	2.507	208374_s_at	CAPZA1
45	< 1e-07	13319.4	3424.7	3.889	212012_at	PXDN
46	< 1e-07	5560.9	1379.3	4.032	224596_at	SLC44A1
47	< 1e-07	65715.2	9268.7	7.09	211719_x_at	FN1
48	< 1e-07	15156.3	5903.1	2.568	200614_at	CLTC
49	< 1e-07	6252	1590.9	3.93	201088_at	KPNA2
50	< 1e-07	533.4	1679.3	0.318	216497_at
51	< 1e-07	370.5	1193.2	0.311	238530_at	NNT
52	< 1e-07	10091.6	2576.9	3.916	221253_s_at	TXNDC5
53	< 1e-07	12558.5	4237.8	2.963	200945_s_at	SEC31L1
54	< 1e-07	16552.8	4884.1	3.389	208782_at	FSTL1
55	< 1e-07	3596.1	20070.8	0.179	215373_x_at	SETD8
56	< 1e-07	2789.3	970.3	2.875	226347_at
57	< 1e-07	2261.1	23549	0.096	234753_x_at
58	< 1e-07	18058	3562.3	5.069	200650_s_at	LDHA
59	< 1e-07	5503.9	1927.4	2.856	201786_s_at	ADAR
60	< 1e-07	9903.9	3323.6	2.98	213102_at	ACTR3
61	< 1e-07	17269.5	4441.9	3.888	211058_x_at	K-ALPHA-1
62	< 1e-07	734.9	4080.2	0.18	1566785_x_at	NSF
63	< 1e-07	10658.4	1524.2	6.993	213905_x_at	BGN
64	< 1e-07	4548.1	1329	3.422	201587_s_at	IRAK1
65	< 1e-07	5686.8	2347.7	2.422	224791_at	DDEF1
66	< 1e-07	2558.9	843.8	3.033	202722_s_at	GFPT1
67	< 1e-07	12567.4	3942.9	3.187	225636_at	STAT2
68	< 1e-07	9605.9	2155	4.457	219117_s_at	FKBP11
69	< 1e-07	1530	5914.5	0.259	241727_x_at	DHFRL1
70	< 1e-07	5133.7	1073.2	4.784	220990_s_at	TMEM49
71	< 1e-07	8950.3	2633	3.399	201310_s_at	C5orf13
72	< 1e-07	8618.9	3108.6	2.773	209563_x_at	CALM1
73	< 1e-07	11762.1	2635.2	4.463	226517_at	BCAT1
74	< 1e-07	4588.4	1625.1	2.823	224617_at	ROD1
75	< 1e-07	643.1	4364.3	0.147	232180_at	UGP2
76	< 1e-07	10652	2168.8	4.911	1598_g_at	GAS6
77	< 1e-07	5806.4	2325.3	2.497	200765_x_at	CTNNA1
78	< 1e-07	13341.1	3520.4	3.79	212412_at	PDLIM5
79	< 1e-07	391.8	2878.6	0.136	241186_at
80	< 1e-07	7106.2	2778.4	2.558	212971_at	CARS
81	< 1e-07	775.1	5832.6	0.133	230959_at	LOC644450
82	< 1e-07	343.3	1917.7	0.179	242008_at
83	< 1e-07	5285.1	33871	0.156	208137_x_at	ZNF611
84	< 1e-07	4638.7	1251.4	3.707	213571_s_at	EIF4E2
85	< 1e-07	390.5	1169.4	0.334	1557684_at
86	< 1e-07	18272.7	2749.7	6.645	211980_at	COL4A1
87	< 1e-07	18603.4	3741.2	4.973	201590_x_at	ANXA2
88	< 1e-07	17948.7	4169.4	4.305	210427_x_at	ANXA2
89	< 1e-07	4259.1	1614.6	2.638	212296_at	PSMD14
90	< 1e-07	18337.1	6045.7	3.033	208616_s_at	PTP4A2
91	< 1e-07	10390.1	57638.6	0.18	224667_x_at
92	< 1e-07	1450.9	10119.7	0.143	207598_x_at	XRCC2
93	< 1e-07	17314.6	4320	4.008	224694_at	ANTXR1
94	< 1e-07	5073.1	30162.4	0.168	236715_x_at	UACA
95	< 1e-07	10760.9	4107	2.62	200027_at	NARS
96	< 1e-07	853.8	3261.7	0.262	225986_x_at	CPSF2
97	< 1e-07	10386.3	3476.5	2.988	227792_at	LOC162073
98	< 1e-07	910.5	7500.8	0.121	234578_at
99	< 1e-07	756.1	2472.1	0.306	242750_at	MMAA
100	< 1e-07	2388.6	13546.2	0.176	241303_x_at	INPP4B
101	< 1e-07	905.7	6979.3	0.13	233912_x_at	ELMOD2
102	< 1e-07	13416.7	3890.7	3.448	212372_at	MYH10
103	< 1e-07	4484.1	32004.1	0.14	224549_x_at
104	< 1e-07	11702.3	75592.9	0.155	235327_x_at	UBXD4
105	< 1e-07	27503	1290.2	21.317	209596_at	MXRA5
106	< 1e-07	786.9	4056.2	0.194	232516_x_at	YY1AP1
107	< 1e-07	40397.1	2763.9	14.616	226237_at	COL8A1
108	< 1e-07	4007.5	1471.7	2.723	202836_s_at	TXNL4A
109	< 1e-07	10080	70854.9	0.142	215600_x_at	FBXW12
110	< 1e-07	4923	1835.8	2.682	221012_s_at	TRIM8
111	< 1e-07	9271.9	2542	3.647	207988_s_at	ARPC2
112	< 1e-07	1285.3	12742.8	0.101	234562_x_at	CMTM8
113	< 1e-07	2354.5	776.2	3.033	229120_s_at	CDC42SE1
114	< 1e-07	16833.9	5509.3	3.056	200015_s_at	2008-09-02
115	< 1e-07	5560.6	1624.6	3.423	222976_s_at	TPM3
116	< 1e-07	1038	6125.3	0.169	213605_s_at	LOC653188
117	< 1e-07	3492.8	1071	3.261	201760_s_at	WSB2
118	< 1e-07	480.8	2045.3	0.235	233037_at
119	< 1e-07	285.2	1176.2	0.242	232182_at	PGM5P2
120	< 1e-07	4873.9	1612.5	3.023	1560060_s_at	VPS37C
121	< 1e-07	825.7	4441.2	0.186	207953_at
122	< 1e-07	793	4773	0.166	237483_at	PLEKHA5
123	< 1e-07	5005.7	1796.9	2.786	217225_x_at	NOMO1
124	< 1e-07	589.9	2351.1	0.251	239333_x_at
125	< 1e-07	8698.4	2479.5	3.508	209014_at	MAGED1
126	< 1e-07	2446.4	983.6	2.487	1559946_s_at	RUVBL2
127	< 1e-07	9484.4	3891.4	2.437	213037_x_at	STAU1
128	< 1e-07	12657.4	2470.1	5.124	201631_s_at	IER3
129	< 1e-07	900.7	5522.2	0.163	232511_at	GCC2
130	< 1e-07	393.9	3130.6	0.126	244612_at
131	< 1e-07	6984.3	714.3	9.778	1568618_a_at	GALNT1
132	< 1e-07	3190.9	22815.8	0.14	224254_x_at	TF
133	< 1e-07	5785.4	37450.6	0.154	210679_x_at	BCL7A
134	< 1e-07	5960.2	1878.2	3.173	221847_at
135	< 1e-07	302.6	1516.5	0.2	1561856_at
136	< 1e-07	6185.1	1423.5	4.345	201505_at	LAMB1
137	< 1e-07	12789	151109	0.085	220071_x_at	CEP27
138	< 1e-07	462.5	2143.4	0.216	1569180_at	NSF
139	< 1e-07	289.3	1299.8	0.223	237051_at	SLC30A9
140	< 1e-07	1573.1	7363	0.214	241993_x_at	FOXP1
141	< 1e-07	5954	1418.4	4.198	200996_at	ACTR3
142	< 1e-07	396	1601.8	0.247	233716_at	LOC388458
143	< 1e-07	3009	15041.9	0.2	215628_x_at	PPP2CA
144	< 1e-07	11640	5047	2.306	201059_at	CTTN
145	< 1e-07	13134.3	93031.3	0.141	237475_x_at	SEPP1
146	< 1e-07	3257.1	1257.5	2.59	202457_s_at	PPP3CA
147	< 1e-07	24886.5	128308	0.194	232266_x_at	CDC2L5
148	< 1e-07	7347.3	2659.7	2.762	200931_s_at	VCL
149	< 1e-07	457.9	2228.3	0.205	232469_x_at	MARK2
150	< 1e-07	3780.7	1693.5	2.232	201672_s_at	USP14
151	< 1e-07	652	1759.2	0.371	230620_at	USP27X
152	< 1e-07	393.6	1430.3	0.275	236829_at	TMF1
153	< 1e-07	8019.1	44267.3	0.181	231825_x_at	ATF7IP
154	< 1e-07	4624.8	26699.1	0.173	241223_x_at	SFXN1
155	< 1e-07	3960.8	31617	0.125	1553186_x_at	RASEF
156	< 1e-07	451.7	2460.6	0.184	241786_at	PPP3R1
157	< 1e-07	5231.6	2099.8	2.491	223329_x_at	SUGT1
158	< 1e-07	517.9	5147.7	0.101	210800_at	MGC12262
159	< 1e-07	14267.2	4335	3.291	41220_at	2008-09-09
160	< 1e-07	23732.7	3528.5	6.726	201289_at	CYR61
161	< 1e-07	13086.6	2409.2	5.432	200839_s_at	CTSB
162	< 1e-07	4096.7	1375.4	2.979	206055_s_at	SNRPA1
163	< 1e-07	20404.6	88285.7	0.231	205370_x_at	DBT
164	< 1e-07	4901.3	1584.6	3.093	200699_at	KDELR2
165	< 1e-07	4259.7	25645.4	0.166	222207_x_at	LOC643920
166	< 1e-07	253.9	1151.7	0.22	236793_at
167	< 1e-07	10800.2	65610.8	0.165	219392_x_at	PRR11
168	< 1e-07	300.6	1092.7	0.275	1561190_at
169	< 1e-07	7565.8	1996.1	3.79	201798_s_at	FER1L3
170	< 1e-07	3496.4	20893.3	0.167	214707_x_at	ALMS1
171	< 1e-07	465.4	2170.5	0.214	1569181_x_at	NSF
172	< 1e-07	436.7	1299.6	0.336	1555370_a_at	CAMTA1
173	< 1e-07	12635.3	4968.4	2.543	224569_s_at	IRF2BP2
174	< 1e-07	327.1	902.1	0.363	236368_at	KIAA0368
175	< 1e-07	490.7	2124.5	0.231	1570155_at
176	< 1e-07	655.2	4403.1	0.149	217643_x_at	FLJ22795
177	< 1e-07	528.5	2344.2	0.225	235123_at	LOC642008
178	< 1e-07	2099.3	815.7	2.574	201410_at	PLEKHB2
179	< 1e-07	328	1985.1	0.165	1563052_at	SEC22B
180	< 1e-07	5130.2	30086.2	0.171	215588_x_at	RIOK3
181	< 1e-07	5609.8	50440.2	0.111	234723_x_at	LOC645352
182	< 1e-07	509.3	3008.7	0.169	233164_x_at	RHBDD1
183	< 1e-07	550.7	2827.2	0.195	223915_at	BCOR
184	< 1e-07	497	1841.6	0.27	218294_s_at	NUP50
185	< 1e-07	456.3	2054.9	0.222	234697_x_at	DKFZp434E0519
186	< 1e-07	15477	6079.4	2.546	218007_s_at	RPS27L
187	< 1e-07	283.1	1162.7	0.243	244605_at
188	< 1e-07	5932.9	41671	0.142	206169_x_at	ZC3H7B
189	< 1e-07	21318.9	4644.9	4.59	215313_x_at	LOC649853
190	< 1e-07	1669.9	8713.9	0.192	241268_x_at	SAMHD1
191	< 1e-07	5112.1	23372.8	0.219	1558426_x_at	TMEM142B
192	< 1e-07	496.5	1418.8	0.35	238937_at	ZNF420
193	< 1e-07	2037.6	10024.7	0.203	232347_x_at	CBR4
194	< 1e-07	16297.8	4795.1	3.399	208683_at	CAPN2
195	< 1e-07	55768.5	23081.7	2.416	212788_x_at	FTL
196	< 1e-07	806.2	4553.8	0.177	234949_at	MGC72104
197	< 1e-07	7058.9	2640.1	2.674	212566_at	MAP4
198	< 1e-07	12415.7	2639.6	4.704	213646_x_at	K-ALPHA-1
199	< 1e-07	290.6	1396.8	0.208	240656_at	SIPA1L1
200	< 1e-07	2134	6400.3	0.333	228628_at
201	< 1e-07	485.8	3187.4	0.152	1561079_at	KIAA0379
202	< 1e-07	720.2	1715.9	0.42	216823_at
203	< 1e-07	14476.7	6014.1	2.407	201453_x_at	RHEB
204	< 1e-07	2512.3	1047.7	2.398	209090_s_at	SH3GLB1
205	< 1e-07	2527.1	14963.4	0.169	220720_x_at	FLJ14346
206	< 1e-07	6360.4	2682.3	2.371	212377_s_at	NOTCH2
207	< 1e-07	513.1	3619.1	0.142	216527_at	HCG18
208	< 1e-07	15365.8	3889.8	3.95	211072_x_at	K-ALPHA-1
209	< 1e-07	17377.3	7047.4	2.466	225413_at	USMG5
210	< 1e-07	3484.4	1123.1	3.102	215438_x_at	GSPT1
211	< 1e-07	43654.9	2118.7	20.605	225681_at	CTHRC1
212	< 1e-07	2853.6	16224.1	0.176	215529_x_at	DIP2A
213	< 1e-07	6120.8	2178.9	2.809	222633_at	TBL1XR1
214	< 1e-07	21760.5	108565	0.2	223697_x_at	C9orf64
215	< 1e-07	6248.3	2621.3	2.384	200975_at	PPT1
216	< 1e-07	608.9	1915.2	0.318	226365_at	LOC643998
217	< 1e-07	8172.2	2002.9	4.08	201012_at	ANXA1
218	< 1e-07	9791.5	4102.8	2.387	202443_x_at	NOTCH2
219	< 1e-07	537.3	2776.1	0.194	232975_at	HCG18
220	< 1e-07	3392.9	1408.9	2.408	225765_at	TNPO1
221	< 1e-07	414.7	1520	0.273	231969_at	STOX2
222	< 1e-07	336.9	2132.4	0.158	244859_at
223	< 1e-07	523.8	3428.3	0.153	1558444_at
224	< 1e-07	12970.8	86155.4	0.151	217679_x_at
225	< 1e-07	3315.2	12207.8	0.272	214902_x_at	LPP
226	< 1e-07	4103.6	1685.7	2.434	203529_at	PPP6C
227	< 1e-07	13910.6	5556.6	2.503	213798_s_at	CAP1
228	< 1e-07	412.9	2185.6	0.189	1560659_at	KIAA1641
229	< 1e-07	24574	6088.6	4.036	201125_s_at	ITGB5
230	< 1e-07	766	4563.6	0.168	215609_at	STARD7
231	< 1e-07	14717.2	70670.9	0.208	208246_x_at	FLJ20006
232	< 1e-07	4555.4	21345.4	0.213	226062_x_at	FAM63A
233	< 1e-07	2458.4	10974.4	0.224	217713_x_at
234	< 1e-07	1447.4	7440.7	0.195	1562062_at
235	< 1e-07	9164.9	2560.7	3.579	206200_s_at	ANXA11
236	< 1e-07	19232.4	123879	0.155	215179_x_at	PGF
237	< 1e-07	3263.6	16231.2	0.201	234788_x_at	FLJ13611
238	< 1e-07	4811.9	1512.3	3.182	200700_s_at	KDELR2
239	< 1e-07	4239.1	23510.2	0.18	232169_x_at	NDUFS8
240	< 1e-07	11245.6	64925.1	0.173	207730_x_at	FLJ20700
241	< 1e-07	527	1721.1	0.306	244654_at	MYO1G
242	< 1e-07	20701	8106.9	2.554	200677_at	PTTG1IP
243	< 1e-07	465.8	2591.5	0.18	216206_x_at
244	< 1e-07	11418.3	72604.9	0.157	233702_x_at	RABGEF1
245	< 1e-07	1522.5	11165.1	0.136	233330_s_at
246	< 1e-07	2083.4	532.9	3.91	201920_at	SLC20A1
247	< 1e-07	18015.9	4017.5	4.484	213428_s_at	COL6A1
248	< 1e-07	4373.9	23818.7	0.184	233775_x_at
249	< 1e-07	2585.4	14013.2	0.184	233319_x_at	PHACTR4
250	< 1e-07	863.1	2424.5	0.356	228390_at
251	< 1e-07	478.4	1242.8	0.385	223460_at	CAMKK1
252	< 1e-07	374.5	1365.4	0.274	238850_at	LOC645323
253	< 1e-07	327.6	924.1	0.355	226439_s_at	NBEA
254	< 1e-07	6571.6	2978.9	2.206	201934_at	TMEM113
255	< 1e-07	10052.4	2521.7	3.986	204682_at	LTBP2
256	< 1e-07	473.6	1581.9	0.299	227497_at
257	< 1e-07	27642.7	807.5	34.232	37892_at	COL11A1
258	< 1e-07	23264.9	1875.5	12.405	221731_x_at	CSPG2
259	< 1e-07	12295.9	2906.7	4.23	225285_at	BCAT1
260	< 1e-07	567	3139	0.181	242712_x_at	RGPD4
261	< 1e-07	16265.8	5122.2	3.176	200048_s_at	JTB
262	< 1e-07	522.8	1909.8	0.274	242134_at
263	< 1e-07	5107.1	2123.2	2.405	202939_at	ZMPSTE24
264	< 1e-07	2022.2	9998.5	0.202	237868_x_at	KIAA0674
265	< 1e-07	372.3	1209.3	0.308	1559529_at	PTK2
266	< 1e-07	858.2	5615.5	0.153	1557270_at	ZNF69
267	< 1e-07	1514.5	7165.6	0.211	1562063_x_at
268	< 1e-07	481.5	2151.4	0.224	220456_at	C20orf38
269	< 1e-07	526	1826.9	0.288	227663_at	SMA3
270	< 1e-07	403.5	1875.7	0.215	241673_x_at
271	< 1e-07	475.4	2661.4	0.179	213307_at	SHANK2
272	< 1e-07	4154.8	1670.8	2.487	202370_s_at	CBFB
273	< 1e-07	1079.5	4317.3	0.25	221192_x_at	ET
274	< 1e-07	336.8	1088	0.31	235847_at	ZFAND3
275	< 1e-07	29618.7	160286	0.185	206792_x_at	PDE4C
276	< 1e-07	300.9	1209	0.249	233824_at	LPP
277	< 1e-07	447.7	1715	0.261	239311_at	DHX57
278	< 1e-07	21021.4	3430	6.129	216526_x_at	HLA-C
279	< 1e-07	2345.3	1043.6	2.247	229742_at	LOC145853
280	< 1e-07	9085.9	3137.8	2.896	209386_at	TM4SF1
281	< 1e-07	261.4	858.7	0.304	234906_at
282	< 1e-07	406	1499.3	0.271	1561135_at	FLJ34870
283	< 1e-07	331.3	1402	0.236	220663_at	IL1RAPL1
284	< 1e-07	1469.6	7974.7	0.184	242364_x_at	TMC6
285	< 1e-07	3140.1	1311.7	2.394	222182_s_at	CNOT2
286	< 1e-07	4315.8	1800.4	2.397	201899_s_at	UBE2A
287	< 1e-07	305.1	1277.9	0.239	1556595_at
288	< 1e-07	6284.9	2522.2	2.492	203075_at	SMAD2
289	< 1e-07	18386.4	97750	0.188	220796_x_at	SLC35E1
290	< 1e-07	12342.8	2994.5	4.122	212639_x_at	TUBA3
291	< 1e-07	3357.6	1398.4	2.401	222691_at	SLC35B3
292	< 1e-07	24661.8	154764	0.159	214715_x_at	ZNF160
293	< 1e-07	13055.4	5879	2.221	221619_s_at	MTCH1
294	< 1e-07	3565.9	1518.7	2.348	217858_s_at	ARMCX3
295	< 1e-07	2557.8	712.6	3.589	208095_s_at	SRP72
296	< 1e-07	374.4	1859.9	0.201	244766_at	LAT1-3TM
297	< 1e-07	10240.4	2544.6	4.024	200655_s_at	CALM1
298	< 1e-07	1745.9	9120.7	0.191	217446_x_at
299	< 1e-07	5820.9	2552.3	2.281	209944_at	ZNF410
300	< 1e-07	293.7	1008.9	0.291	1562454_at	TCF7L2
301	< 1e-07	987.1	3554	0.278	222380_s_at
302	< 1e-07	98199.3	212138	0.463	201257_x_at	RPS3A
303	< 1e-07	675.5	2984.1	0.226	242239_at	NSUN6
304	< 1e-07	9193.8	2545	3.612	208787_at	MRPL3
305	< 1e-07	17254.9	5530.6	3.12	208640_at	RAC1
306	< 1e-07	562.3	1763	0.319	238714_at	RAB12
307	< 1e-07	264.4	820.6	0.322	224370_s_at	CAPS2
308	< 1e-07	296.4	1205.9	0.246	242839_at	MDN1
309	< 1e-07	659.9	2209.7	0.299	243271_at	SAMD9L
310	< 1e-07	3333.1	18328.1	0.182	220113_x_at	POLR1B
311	< 1e-07	39922.7	13752.6	2.903	210986_s_at	TPM1
312	< 1e-07	275.7	991.3	0.278	242803_at	FEZ2
313	< 1e-07	385.4	1593.2	0.242	238593_at	FLJ22531
314	< 1e-07	10482.8	2508.4	4.179	200981_x_at	GNAS
315	< 1e-07	1768.8	753.5	2.347	224960_at	SCYL2
316	< 1e-07	645.5	2168.8	0.298	242646_at	SUV420H1
317	< 1e-07	886.9	2564	0.346	219599_at	EIF4B
318	< 1e-07	1865.5	5481.2	0.34	227227_at	LOC388397
319	< 1e-07	7449.5	1621.2	4.595	201722_s_at	GALNT1
320	< 1e-07	795.6	4312.8	0.184	1555014_x_at	LOC643662
321	< 1e-07	452.5	1643.7	0.275	1563949_at	SLC44A5
322	< 1e-07	4236.9	1604.5	2.641	212923_s_at	C6orf145
323	< 1e-07	12750.1	5068.1	2.516	208923_at	CYFIP1
324	< 1e-07	486	2617.9	0.186	241310_at
325	< 1e-07	4280.9	1519.9	2.817	200791_s_at	IQGAP1
326	< 1e-07	26568.2	12302.5	2.16	200077_s_at	OAZ1
327	< 1e-07	18396.1	99656.8	0.185	239748_x_at	OCIA
328	< 1e-07	316.9	1573.2	0.201	217016_x_at	FLJ23172
329	< 1e-07	520.9	1842.2	0.283	241632_x_at	STAU2
330	< 1e-07	319.5	1086.1	0.294	232330_at	FLJ10803
331	< 1e-07	391.3	1341.7	0.292	236610_at	PDE4D
332	< 1e-07	1424.6	7118.2	0.2	241686_x_at
333	< 1e-07	4789.3	26819	0.179	233041_x_at	BTBD9
334	< 1e-07	6701.7	47049.2	0.142	215604_x_at	UBE2D2
335	< 1e-07	95590.1	233206	0.41	200032_s_at	RPL9
336	< 1e-07	5112.1	1938.7	2.637	211023_at	PDHB
337	< 1e-07	3837	1455.2	2.637	218140_x_at	SRPRB
338	< 1e-07	15938.9	4590	3.473	210592_s_at	SAT
339	< 1e-07	31656.5	14564.3	2.174	213828_x_at	H3F3A
340	< 1e-07	4926.8	1799.1	2.738	200830_at	PSMD2
341	< 1e-07	2012.2	11011.6	0.183	222252_x_at	LRRC51
342	< 1e-07	11600.7	2555.6	4.539	200780_x_at	GNAS
343	< 1e-07	2956.4	10717.2	0.276	218155_x_at	TSR1
344	< 1e-07	1385.3	5779.6	0.24	228040_at	RP11-262H14.4
345	< 1e-07	441.9	2391.1	0.185	233406_at	KIAA0256
346	< 1e-07	258.2	759.4	0.34	241360_at	CCDC15
347	< 1e-07	2587.5	10021.2	0.258	211040_x_at	GTSE1
348	< 1e-07	303.5	1009.6	0.301	1570505_at	ABCB4
349	< 1e-07	5553.3	1805.4	3.076	207157_s_at	GNG5
350	< 1e-07	918.6	3387.6	0.271	229704_at	APRIN
351	< 1e-07	6983.1	2626	2.659	208865_at	CSNK1A1
352	< 1e-07	345	1108.7	0.311	238775_at	ITFG1
353	< 1e-07	1203	2733.7	0.44	224686_x_at	LRRC37A
354	< 1e-07	17120.4	6843.2	2.502	214629_x_at	RTN4
355	< 1e-07	421.6	1564.5	0.269	243109_at	MCTP2
356	< 1e-07	21422.6	5972.2	3.587	212667_at	SPARC
357	< 1e-07	5044.6	1442.8	3.496	201128_s_at	ACLY
358	< 1e-07	3809.6	1088.9	3.499	222416_at	ALDH18A1
359	< 1e-07	2391.3	805.7	2.968	208794_s_at	SMARCA4
360	< 1e-07	15945.8	74160.4	0.215	234762_x_at	NLN
361	< 1e-07	274.2	890.3	0.308	239409_at	RAP1A
362	< 1e-07	10970.5	4815.6	2.278	200087_s_at	TMED2
363	< 1e-07	465	1186.6	0.392	221537_at	PLXNA1
364	< 1e-07	1282.4	8505.2	0.151	1567913_at
365	< 1e-07	29156.2	148338	0.197	216187_x_at	KNS2
366	< 1e-07	5031.4	36904.6	0.136	1553185_at	RASEF
367	< 1e-07	563.9	2454.9	0.23	241818_at	ZFP90
368	< 1e-07	4527.5	1753.3	2.582	217752_s_at	CNDP2
369	< 1e-07	1867.9	8402.3	0.222	217579_x_at	ARL6IP2
370	< 1e-07	352.6	1662.3	0.212	1566528_at	CUTL2
371	< 1e-07	1538.7	4840.7	0.318	240592_at	HCAP-G
372	< 1e-07	9144.6	2460.3	3.717	213399_x_at	RPN2
373	< 1e-07	442.1	1597.8	0.277	242413_at	ITSN2
374	< 1e-07	545.8	2969.3	0.184	220467_at	FLJ21272
375	< 1e-07	572.2	3753.4	0.152	232034_at	LOC203274
376	< 1e-07	4267.7	1890.3	2.258	217769_s_at	POMP
377	< 1e-07	361.8	2083.9	0.174	241586_at	KCNH8
378	< 1e-07	407.1	1818	0.224	241940_at
379	< 1e-07	429.5	1674.4	0.257	242142_at
380	< 1e-07	296.8	1008.9	0.294	240547_at	KIF27
381	< 1e-07	582.6	3474.7	0.168	211387_x_at	RNGTT
382	< 1e-07	496	1943.9	0.255	241065_x_at	CMAS
383	< 1e-07	3561.8	945.3	3.768	207812_s_at	GORASP2
384	< 1e-07	10892.8	71325.4	0.153	1559436_x_at	ARRB2
385	< 1e-07	1028	6486.1	0.158	242398_x_at	ATP5F1
386	< 1e-07	241.5	799.9	0.302	205893_at	NLGN1
387	< 1e-07	7411.8	37768.8	0.196	214594_x_at	ATP8B1
388	< 1e-07	2570.2	8604.8	0.299	222104_x_at	GTF2H3
389	< 1e-07	318.1	844.8	0.377	242763_at	PKHD1L1
390	< 1e-07	327.8	1114.7	0.294	236041_at	TBC1D9B
391	< 1e-07	1264.6	7639.2	0.166	215208_x_at	RPL35A
392	< 1e-07	8753.9	3488	2.51	202117_at	ARHGAP1
393	< 1e-07	395.9	2280.9	0.174	1560144_at
394	< 1e-07	16168.7	3465	4.666	202620_s_at	PLOD2
395	< 1e-07	6481	2118	3.06	213455_at	LOC92689
396	< 1e-07	550	3650	0.151	241675_s_at
397	< 1e-07	10887.6	2610.6	4.171	212273_x_at	GNAS
398	< 1e-07	28515.8	132414	0.215	232215_x_at	PRR11
399	< 1e-07	6003.1	1361.1	4.41	201068_s_at	PSMC2
400	< 1e-07	49738.7	21994.2	2.261	224585_x_at	ACTG1
401	< 1e-07	537.4	2452.8	0.219	236703_at
402	< 1e-07	343.3	1932.6	0.178	215281_x_at	POGZ
403	< 1e-07	626.7	2740.1	0.229	242476_at
404	< 1e-07	3170.7	1419.1	2.234	224985_at	NRAS
405	< 1e-07	11798.4	2997.3	3.936	212185_x_at	MT2A
406	< 1e-07	345.5	989.8	0.349	229513_at	STRBP
407	< 1e-07	883.7	3220.8	0.274	215387_x_at	GPC6
408	< 1e-07	340.2	1362.8	0.25	234588_at
409	< 1e-07	328.1	1252.6	0.262	236367_at	SMG7
410	< 1e-07	642.7	3194.5	0.201	233152_x_at	TNKS
411	< 1e-07	346.9	1655.5	0.21	1557543_at	KIAA1245
412	< 1e-07	410.6	1531.1	0.268	1555373_at	C21orf114
413	< 1e-07	4870.9	1341.7	3.63	212169_at	FKBP9
414	< 1e-07	314.1	946.9	0.332	238146_at	FAM82B
415	< 1e-07	269.4	955.9	0.282	1570631_at
416	< 1e-07	11649.1	2192.7	5.313	211964_at	COL4A2
417	< 1e-07	2855.7	1104.5	2.586	222870_s_at	B3GNT2
418	< 1e-07	334.7	928.7	0.36	231090_s_at	ARID2
419	< 1e-07	1951	7914.9	0.246	219678_x_at	DCLRE1C
420	< 1e-07	29415.6	11082.2	2.654	229353_s_at	NUCKS1
421	< 1e-07	8182.2	1787.3	4.578	217762_s_at	RAB31
422	< 1e-07	9229.1	3934.5	2.346	225036_at	LOC644560
423	< 1e-07	395.3	2023	0.195	1569664_at
424	< 1e-07	4590.9	1588.2	2.891	222728_s_at	JOSD3
425	< 1e-07	6962.9	3253.2	2.14	226740_x_at	KIAA1245
426	< 1e-07	3667.2	16483.6	0.222	215067_x_at
427	< 1e-07	9697	2413.1	4.018	201090_x_at	K-ALPHA-1
428	< 1e-07	11527.1	2887.1	3.993	202948_at	IL1R1
429	< 1e-07	381	2111	0.18	232710_at	NCF1
430	< 1e-07	9657.3	3858.1	2.503	218213_s_at	C11orf10
431	< 1e-07	453.1	1951.7	0.232	222796_at	BUD31
432	< 1e-07	26536.3	150759	0.176	234981_x_at	LOC134147
433	< 1e-07	1115	6295.3	0.177	242369_x_at	NCOA2
434	< 1e-07	8124.3	3291.7	2.468	201071_x_at	SF3B1
435	< 1e-07	290.2	1220.8	0.238	236575_at
436	< 1e-07	509.9	2476.7	0.206	243170_at	LOC339745
437	< 1e-07	25085.2	5068.6	4.949	200974_at	ACTA2
438	< 1e-07	7129.5	2451.1	2.909	225673_at	MYADM
439	< 1e-07	16408.8	4781.3	3.432	201185_at	HTRA1
440	< 1e-07	14838.6	4687	3.166	221474_at	MRLC2
441	< 1e-07	483.7	1880.7	0.257	244597_at	DNAPTP6
442	< 1e-07	50657.8	23760.7	2.132	221607_x_at	ACTG1
443	< 1e-07	5209.4	22887.7	0.228	242608_x_at	C14orf44
444	< 1e-07	4210.6	1802.4	2.336	209046_s_at	GABARAPL2
445	< 1e-07	4603.5	1753.8	2.625	204744_s_at	IARS
446	< 1e-07	365.9	1510.7	0.242	216263_s_at	C14orf120
447	< 1e-07	560.5	2570.6	0.218	241956_at	PCGF5
448	< 1e-07	595.2	2292.6	0.26	231013_at
449	< 1e-07	11373.6	3609.8	3.151	209684_at	RIN2
450	< 1e-07	310.5	1105.3	0.281	234118_at	PDE7B
451	< 1e-07	749.8	3946.6	0.19	236494_x_at	LOC646848
452	< 1e-07	10174.4	4500.7	2.261	225032_at	FNDC3B
453	< 1e-07	414.7	1652.8	0.251	1559910_at	FLJ20701
454	< 1e-07	473.7	1779.9	0.266	230791_at	NFIB
455	< 1e-07	10913.8	4868.4	2.242	223013_at
456	< 1e-07	374.8	1350.8	0.277	243902_at	PDE4DIP
457	< 1e-07	32432.2	4130.5	7.852	203083_at	THBS2
458	< 1e-07	320.3	882.4	0.363	229073_at	LOC145786
459	< 1e-07	295.8	1235.9	0.239	224941_at	PAPPA
460	< 1e-07	587.9	2340.4	0.251	240458_at	ITPR2
461	< 1e-07	275.9	871.9	0.316	238995_at	SULT1A1
462	< 1e-07	296.3	1333.4	0.222	224403_at	FCRL4
463	< 1e-07	8643	3477	2.486	201972_at	ATP6V1A
464	< 1e-07	12500.1	3948.4	3.166	204517_at	PPIC
465	< 1e-07	7252.2	2268.1	3.197	202458_at	PRSS23
466	< 1e-07	2023.9	626.2	3.232	201176_s_at	ARCN1
467	< 1e-07	315.2	1254.9	0.251	244511_at	PDE4DIP
468	< 1e-07	5565.9	1584	3.514	200599_s_at	HSP90B1
469	< 1e-07	2375.6	1137.9	2.088	208985_s_at	EIF3S1
470	< 1e-07	1350.8	2928.8	0.461	203449_s_at	TERF1
471	< 1e-07	311.7	1036.3	0.301	238161_at	ZNF289
472	< 1e-07	1933.7	6991	0.277	220352_x_at	FLJ42627
473	< 1e-07	4728.6	1140.5	4.146	204141_at	TUBB2A
474	< 1e-07	295	899.7	0.328	233964_at	HIATL1
475	< 1e-07	357.9	1508.3	0.237	1559078_at	BCL11A
476	< 1e-07	467.4	1391.8	0.336	240765_at	SPECC1
477	< 1e-07	293.9	834.3	0.352	244633_at	PIAS2
478	< 1e-07	7247.5	3260	2.223	202325_s_at	ATP5J
479	< 1e-07	1645.8	6540.7	0.252	231212_x_at
480	< 1e-07	385.5	2007.5	0.192	243450_at	AKAP13
481	< 1e-07	6739.2	2931.1	2.299	217938_s_at	KCMF1
482	< 1e-07	3980.7	12656.8	0.315	208238_x_at	LZLP
483	< 1e-07	540.7	1631.5	0.331	232344_at	RASA1
484	< 1e-07	28221.7	9328.8	3.025	202766_s_at	FBN1
485	< 1e-07	701.8	4720.8	0.149	235693_at	SMA3
486	< 1e-07	360.2	1376.2	0.262	234137_s_at	RANBP17
487	< 1e-07	183.3	523.2	0.35	241871_at	CAMK4
488	< 1e-07	3072.8	1414.8	2.172	225022_at	GOPC
489	< 1e-07	726.2	4385.4	0.166	231886_at	LOC641704
490	< 1e-07	481.4	2640.6	0.182	244042_x_at
491	< 1e-07	651.6	2602.1	0.25	239516_at	LYPLAL1
492	< 1e-07	4526.5	1233.3	3.67	202720_at	TES
493	< 1e-07	408.5	1519.6	0.269	230651_at	THOC2
494	< 1e-07	306.7	1181.6	0.26	238875_at	ZC3H6
495	< 1e-07	342	1084.9	0.315	228480_at	VAPA
496	< 1e-07	1351.4	5679.1	0.238	215439_x_at
497	< 1e-07	303.8	979.6	0.31	243008_at	RHEB
498	< 1e-07	372.8	1238.9	0.301	232166_at	KIAA1377
499	< 1e-07	6678.9	2398	2.785	203396_at	PSMA4
500	< 1e-07	388.2	1432	0.271	233123_at	SLC40A1
501	< 1e-07	304.8	1152.6	0.264	233239_at	ZNF407
502	< 1e-07	4573.3	1824	2.507	217835_x_at	C20orf24
503	< 1e-07	9325.1	74330.6	0.125	207365_x_at	USP34
504	< 1e-07	356.1	1323	0.269	232991_at	NBR2
505	< 1e-07	5490.6	1393.5	3.94	203854_at	CFI
506	< 1e-07	411	1819.6	0.226	236353_at
507	< 1e-07	227.3	722.5	0.315	232957_x_at
508	< 1e-07	58943.1	23589.5	2.499	209118_s_at	TUBA3
509	< 1e-07	314.5	919.7	0.342	214829_at	AASS
510	< 1e-07	891.5	5512	0.162	1558831_x_at
511	< 1e-07	666	2529.2	0.263	1555374_at	TTL
512	< 1e-07	483.6	1639.6	0.295	234104_at	DCN
513	< 1e-07	451.7	2156.9	0.209	222336_at	LOC201895
514	< 1e-07	599.5	2238.1	0.268	239544_at	SETBP1
515	< 1e-07	5611.4	2008.4	2.794	226538_at	MAN2A1
516	< 1e-07	3151.2	1190.5	2.647	208999_at	2008-09-08
517	< 1e-07	546.3	1866.3	0.293	242337_at	IGBP1
518	< 1e-07	278	815.2	0.341	244347_at	C10orf61
519	< 1e-07	12363.4	4322.7	2.86	201029_s_at	CD99
520	< 1e-07	6129.8	2637.4	2.324	202808_at	C10orf26
521	< 1e-07	25493.3	9815.7	2.597	208755_x_at	H3F3A
522	< 1e-07	3057.4	11078.6	0.276	215383_x_at	SPG21
523	< 1e-07	415.7	1045.2	0.398	238295_at	C17orf42
524	< 1e-07	289.3	1044.2	0.277	241917_at	FCHSD2
525	< 1e-07	7638.7	1240.8	6.156	208306_x_at	HLA-DRB1
526	< 1e-07	3814.7	20849.1	0.183	216858_x_at
527	< 1e-07	4160.2	1361.2	3.056	209651_at	TGFB1I1
528	< 1e-07	16752.4	4195.2	3.993	201315_x_at	IFITM2
529	< 1e-07	361.6	1672.6	0.216	1557578_at	PHLDB2
530	< 1e-07	3176.8	1179.8	2.693	218611_at	IER5
531	< 1e-07	9084.5	2960.6	3.068	37408_at	MRC2
532	< 1e-07	4892.4	2235.3	2.189	200058_s_at	ASCC3L1
533	< 1e-07	529.3	1899	0.279	236883_at	TMEM77
534	< 1e-07	2798.4	1099.4	2.545	217880_at	CDC27
535	< 1e-07	361.8	1541.3	0.235	1562036_at
536	< 1e-07	653.8	3078.6	0.212	1557813_at	SSBP2
537	< 1e-07	445.3	2267.9	0.196	243756_at	KIAA0960
538	< 1e-07	340.2	1441	0.236	1563497_at	USP25
539	< 1e-07	3103.8	1387.6	2.237	203956_at	MORC2
540	< 1e-07	389	1130.3	0.344	224546_at
541	< 1e-07	23271.7	5351.4	4.349	208812_x_at	HLA-C
542	< 1e-07	11910.4	4075.3	2.923	210927_x_at	JTB
543	< 1e-07	2724.5	1307.2	2.084	212048_s_at	YARS
544	< 1e-07	352	805.2	0.437	230721_at	C16orf52
545	< 1e-07	3996.1	1798.8	2.222	203097_s_at	RAPGEF2
546	< 1e-07	2087.7	891.4	2.342	223441_at	SLC17A5
547	< 1e-07	1082.3	488.5	2.216	214314_s_at	EIF5B
548	< 1e-07	2255.7	709.2	3.181	201096_s_at	ARF4
549	< 1e-07	411.8	1300.4	0.317	241627_x_at
550	< 1e-07	28276.4	158827	0.178	215978_x_at	ABCA11
551	< 1e-07	5951.3	49164.7	0.121	233056_x_at
552	< 1e-07	28614.6	13178.8	2.171	AFFX-HSAC07/X00351_3_at	ACTB
553	< 1e-07	4493.9	1426.7	3.15	212959_s_at	GNPTAB
554	< 1e-07	21666.3	10161	2.132	217801_at	ATP5E
555	< 1e-07	608.1	2318.5	0.262	231111_at
556	< 1e-07	292.7	882.3	0.332	220459_at	MCM3APAS
557	< 1e-07	5297.9	1584.2	3.344	200754_x_at	SFRS2
558	< 1e-07	315.9	1012.7	0.312	230497_at	BRUNOL5
559	< 1e-07	348.4	1204.8	0.289	1560974_s_at	NOS1
560	< 1e-07	6312.7	3111.3	2.029	224880_at	RALA
561	< 1e-07	3586.7	1185.8	3.025	223480_s_at	MRPL47
562	< 1e-07	643.9	2620.5	0.246	240231_at	AZIN1
563	< 1e-07	344.3	1587.2	0.217	244188_at	QSER1
564	< 1e-07	2462.2	856.4	2.875	201212_at	LGMN
565	< 1e-07	424.2	1238.8	0.342	235155_at	BDH2
566	< 1e-07	1879.4	728.6	2.579	204053_x_at	PTEN
567	< 1e-07	4310.8	1876.3	2.298	225651_at	UBE2E2
568	< 1e-07	18770.6	8942.7	2.099	200840_at	KARS
569	< 1e-07	11133.3	60732.9	0.183	1566887_x_at
570	< 1e-07	389.5	1329.6	0.293	242151_at	STRN4
571	< 1e-07	294.3	1103.9	0.267	206785_s_at	KLRC2
572	< 1e-07	4132.1	1777.9	2.324	222047_s_at	ARS2
573	< 1e-07	1192.5	5208	0.229	216859_x_at
574	< 1e-07	602.2	1866	0.323	81811_at
575	< 1e-07	414	1827.5	0.227	233976_at
576	< 1e-07	4256.6	1786	2.383	200098_s_at	ANAPC5
577	< 1e-07	462.2	1612.6	0.287	239842_x_at
578	< 1e-07	1904.8	739.2	2.577	212364_at	MYO1B
579	< 1e-07	7218.9	1553	4.648	204589_at	NUAK1
580	< 1e-07	5747.8	20541.4	0.28	244197_x_at	CNOT2
581	< 1e-07	42882.9	18425.8	2.327	212988_x_at	ACTG1
582	< 1e-07	381.4	1821.6	0.209	232441_at	KRR1
583	< 1e-07	33170.5	13331.3	2.488	224594_x_at	ACTB
584	< 1e-07	415.3	1838.7	0.226	240138_at
585	< 1e-07	474.1	1100.6	0.431	227732_at	ATXN7L1
586	< 1e-07	7451.9	2611.8	2.853	226279_at	PRSS23
587	< 1e-07	713.4	1635.8	0.436	227121_at
588	< 1e-07	21819.3	8875.8	2.458	208724_s_at	RAB1A
589	< 1e-07	6996.1	1914	3.655	222154_s_at	DNAPTP6
590	< 1e-07	14402.5	4182.8	3.443	200797_s_at	MCL1
591	< 1e-07	1672.9	8357.2	0.2	233017_x_at	MAPKBP1
592	< 1e-07	671.8	3399.2	0.198	217662_x_at	BCAP29
593	1e-07	2773.7	14090.9	0.197	233427_x_at
594	1e-07	294.6	942.6	0.313	220774_at	DYM
595	1e-07	502	1689.4	0.297	232264_at	EDD1
596	1e-07	9220.6	2795.4	3.298	201318_s_at	MRCL3
597	1e-07	5515.2	1963.1	2.809	200746_s_at	GNB1
598	1e-07	5910.4	1521.5	3.885	227628_at	LOC493869
599	1e-07	4227.9	1738.5	2.432	223592_s_at	RNF135
600	1e-07	14140.8	5968.9	2.369	203133_at	SEC61B
601	1e-07	21004.1	4497.8	4.67	203868_s_at	VCAM1
602	1e-07	458.3	1663.4	0.276	242759_at
603	1e-07	18935.4	8786.3	2.155	201398_s_at	TRAM1
604	1e-07	14539.4	6715.2	2.165	212687_at	LIMS1
605	1e-07	2789.6	1153.5	2.418	224751_at	LOC647087
606	1e-07	428	1637.1	0.261	1564773_x_at	TMEM4
607	1e-07	387.2	1397.9	0.277	241385_at	LARP7
608	1e-07	7963.4	2995.3	2.659	225171_at	ARHGAP18
609	1e-07	525.8	1207	0.436	227869_at	FAM104B
610	1e-07	35601.2	114339	0.311	211452_x_at	LRRFIP1
611	1e-07	462.3	1861.6	0.248	230879_at	BAG2
612	1e-07	6729.4	1424.2	4.725	200907_s_at	PALLD
613	1e-07	7139.8	1536	4.648	203325_s_at	COL5A1
614	1e-07	5585	2433.4	2.295	218095_s_at	TPARL
615	1e-07	5382.5	2535.1	2.123	208843_s_at	GORASP2
616	1e-07	595.3	1611.1	0.369	226521_s_at	CCDC98
617	1e-07	629.9	2628	0.24	242340_at
618	1e-07	338.2	1173.4	0.288	1553412_at	AGBL4
619	1e-07	314	1338	0.235	211781_x_at
620	1e-07	17012	7118.3	2.39	210434_x_at	JTB
621	1e-07	386.2	1153.5	0.335	1558982_at
622	1e-07	4495	1553.9	2.893	212320_at	TUBB
623	1e-07	142159	401680	0.354	AFFX-r2-P1-cre-3_at
624	1e-07	327.4	1404.2	0.233	1570143_at	ZNF251
625	1e-07	355.8	1148.2	0.31	1556606_at	NAV2
626	1e-07	298.4	1151.4	0.259	1562009_a_at
627	1e-07	2140	649.2	3.296	221024_s_at	SLC2A10
628	1e-07	215	529.6	0.406	1570165_at	CHST11
629	1e-07	478.4	1280.1	0.374	1557360_at	LRPPRC
630	1e-07	684.1	2120.2	0.323	219250_s_at	FLRT3
631	1e-07	266.3	1121.8	0.237	238384_x_at	GPR39
632	1e-07	8555.1	4101.8	2.086	212334_at	GNS
633	1e-07	274.3	792.1	0.346	222128_at
634	1e-07	1281.4	6148.1	0.208	215467_x_at	LOC647070
635	1e-07	4663	1021.2	4.566	228640_at
636	1e-07	490.7	1361.2	0.36	223805_at	OSBPL6
637	1e-07	495.5	2081.6	0.238	230850_at	FMNL3
638	1e-07	233.6	700	0.334	240482_at	HDAC3
639	1e-07	422.2	1532.1	0.276	241566_at
640	1e-07	3618	1465	2.47	223880_x_at	C20orf24
641	1e-07	720.4	3223	0.224	243791_at
642	1e-07	14766.5	4750.4	3.108	200887_s_at	STAT1
643	1e-07	7295.7	3496.8	2.086	218357_s_at	TIMM8B
644	1e-07	19892.1	9437.1	2.108	212857_x_at	SUB1
645	1e-07	3126.9	15296.2	0.204	215404_x_at	FLJ14326
646	1e-07	607.4	2710.8	0.224	241718_x_at	KIAA0947
647	1e-07	396.8	1754	0.226	1560661_x_at	KIAA1641
648	1e-07	361.6	1170.2	0.309	236379_at	EPB41
649	1e-07	10109.4	3273.3	3.088	223244_s_at	NDUFA12
650	1e-07	306.2	1098	0.279	238348_x_at
651	1e-07	1604.1	6878	0.233	240205_x_at	KIAA0528
652	1e-07	454.9	1149.6	0.396	238656_at
653	1e-07	6967.7	1619.7	4.302	231807_at	KIAA1217
654	1e-07	278.1	949.8	0.293	229994_at
655	1e-07	140470	375713	0.374	AFFX-r2-P1-cre-5_at
656	1e-07	3239.9	14865.5	0.218	223619_x_at	PECR
657	1e-07	420.6	1148.9	0.366	242602_x_at	ZNF539
658	1e-07	6224.4	2792.9	2.229	200771_at	LAMC1
659	1e-07	465.4	2312.7	0.201	1552582_at	ABCC13
660	1e-07	511.2	1977.6	0.258	241945_at
661	1e-07	5433.2	2342.1	2.32	201568_at	UQCRQ
662	1e-07	26434	8189.3	3.228	211296_x_at	UBC
663	1e-07	419.4	1687	0.249	241100_at
664	1e-07	54417.1	27974.7	1.945	211983_x_at	ACTG1
665	1e-07	1184.9	5977.5	0.198	231925_at	P2RY1
666	1e-07	87321.7	190242	0.459	212391_x_at	RPS3A
667	1e-07	367.7	1479.8	0.248	233502_at	CNTN3
668	1e-07	455.7	1901.6	0.24	1562755_at
669	1e-07	467.5	1376.8	0.34	221992_at	LOC388237
670	1e-07	293.4	943.6	0.311	1563621_at	KIAA1706
671	1e-07	551.6	2799.1	0.197	236427_at
672	1e-07	416.4	1394.7	0.299	232459_at	CYBRD1
673	1e-07	263.1	880.4	0.299	242986_at	NAV1
674	1e-07	266.6	863.2	0.309	1568698_at	FLJ43080
675	1e-07	9404.9	3527.7	2.666	202001_s_at	NDUFA6
676	1e-07	319.1	919.4	0.347	239611_at	NPAS3
677	1e-07	268	847.1	0.316	215567_at	C14orf111
678	1e-07	507.5	1630.1	0.311	1553901_x_at	ZNF486
679	1e-07	616.5	2010.9	0.307	231057_at
680	1e-07	3015.4	938.5	3.213	201280_s_at	DAB2
681	1e-07	587.2	1404.3	0.418	226562_at	ZNF690
682	1e-07	4975.5	2015.6	2.468	225649_s_at	STK35
683	1e-07	4916.7	1497.3	3.284	212110_at	SLC39A14
684	1e-07	7399.8	2715.3	2.725	201180_s_at	GNAI3
685	1e-07	1282.2	6744.6	0.19	217715_x_at
686	1e-07	12115.8	3986.3	3.039	200663_at	CD63
687	1e-07	3697.6	13730.6	0.269	232814_x_at	KNS2
688	1e-07	573.2	1935.7	0.296	242133_s_at	LSP1
689	1e-07	11963.4	5527.6	2.164	221488_s_at	CUTA
690	1e-07	420.6	1614.2	0.261	236921_at	EMB
691	1e-07	355.6	1324.2	0.269	1560025_at
692	1e-07	7033.3	3360.4	2.093	201172_x_at	ATP6V0E
693	1e-07	407.2	1126.9	0.361	208469_s_at	EGFL8
694	1e-07	702.7	3489.8	0.201	233921_s_at	MAD1L1
695	1e-07	1858.6	639.7	2.905	212371_at	C1orf121
696	1e-07	412	1272.2	0.324	1569091_at	ZMYM2
697	1e-07	2479.4	963.4	2.574	210766_s_at	CSE1L
698	1e-07	1949.8	848.6	2.298	224702_at	MGC23909
699	1e-07	387.1	1388.4	0.279	241954_at	FDFT1
700	1e-07	406.3	1358.2	0.299	1557374_at	ABCC9
701	1e-07	347	808.1	0.429	232092_at	MCART1
702	1e-07	8851.5	2690.8	3.29	213366_x_at	ATP5C1
703	1e-07	572.2	1916.3	0.299	215143_at	FLJ36166
704	1e-07	2058.2	6045.7	0.34	214989_x_at	PLEKHA5
705	1e-07	436.2	1731.3	0.252	1569519_at	FLJ21272
706	1e-07	6773	2134.7	3.173	AFFX-HUMISGF3A/M97935_3_at	STAT1
707	1e-07	11253.7	4107.4	2.74	217764_s_at	RAB31
708	1e-07	261.6	902.3	0.29	1556820_a_at	DLEU2
709	1e-07	107291	301936	0.355	AFFX-CreX-3_at
710	1e-07	426.3	1134	0.376	230886_at
711	1e-07	3395.8	1511.2	2.247	223012_at	UBXD1
712	1e-07	292.6	880	0.333	240499_at	KIAA1128
713	1e-07	233.1	671.7	0.347	239649_at
714	1e-07	104615	307619	0.34	AFFX-CreX-5_at
715	1e-07	447.5	1406.4	0.318	232481_s_at	SLITRK6
716	1e-07	358.2	1203.1	0.298	243640_x_at	CDC14A
717	1e-07	272.3	834.5	0.326	230992_at
718	1e-07	295.2	1038.2	0.284	216837_at	EPHA5
719	1e-07	9557.6	3631.6	2.632	200740_s_at	SUMO3
720	1e-07	340.4	969.4	0.351	215855_s_at	TMF1
721	1e-07	322.2	1248.3	0.258	244258_at
722	1e-07	2674	1197	2.234	204630_s_at	GOSR1
723	1e-07	333.3	1339.5	0.249	232962_x_at
724	1e-07	313.2	1056.3	0.297	236966_at	TXNDC6
725	1e-07	264.1	746.6	0.354	234765_at	BAI3
726	1e-07	652.7	2686.4	0.243	1552848_a_at	PTCHD1
727	1e-07	6458.6	2712.8	2.381	218205_s_at	MKNK2
728	1e-07	6516.4	3073.2	2.12	217727_x_at	VPS35
729	1e-07	300	740.2	0.405	215095_at	ESD
730	1e-07	291	997.6	0.292	208386_x_at	DMC1
731	1e-07	339	875.1	0.387	217353_at
732	1e-07	401.8	1374	0.292	238536_at
733	1e-07	334.8	936.7	0.357	210285_x_at	WTAP
734	1e-07	612.6	2209.2	0.277	220252_x_at	CXorf21
735	1e-07	293.1	1019.7	0.287	236924_at	GLMN
736	1e-07	440.7	2007.3	0.22	1562828_at
737	1e-07	242.4	683.7	0.355	1561061_at
738	1e-07	2654.6	926.5	2.865	212558_at	SPRY1
739	1e-07	444.8	1450.8	0.307	243495_s_at
740	1e-07	340	1311.5	0.259	1568857_a_at	NBR1
741	1e-07	14372.5	3531.7	4.07	214459_x_at	HLA-B
742	1e-07	399.8	1398.2	0.286	239131_at	ADNP
743	1e-07	433.9	1533	0.283	235860_at	KCMF1
744	1e-07	265.1	823.3	0.322	236511_at	DUSP16
745	1e-07	285.4	974.5	0.293	242241_x_at
746	1e-07	16131.5	6888.9	2.342	212386_at
747	1e-07	358.1	816.4	0.439	1554691_a_at	PACSIN2
748	2e-07	553.2	1685.7	0.328	236923_x_at	CD36
749	2e-07	304.7	919.3	0.331	233605_x_at	HNRPM
750	2e-07	365.3	1033.3	0.354	232656_at
751	2e-07	296.7	808.5	0.367	208486_at	DRD5
752	2e-07	221.2	706.5	0.313	210235_s_at	PPFIA1
753	2e-07	322.8	1625	0.199	1566166_at	ZNF650
754	2e-07	377.3	1551.1	0.243	1566763_at
755	2e-07	294.9	759.9	0.388	216115_at	NF1
756	2e-07	56757.7	27352.2	2.075	213214_x_at	ACTG1
757	2e-07	321.9	1231.1	0.261	243466_at
758	2e-07	562.8	2670.2	0.211	243993_at	PCTK2
759	2e-07	319.4	1039.5	0.307	1564547_x_at
760	2e-07	355.2	973.3	0.365	242725_at	KDELR2
761	2e-07	265.8	832.6	0.319	232372_at	TULP4
762	2e-07	711.8	2501.3	0.285	237561_x_at
763	2e-07	3599.3	1735	2.075	224309_s_at	SUGT1
764	2e-07	682.3	1888.3	0.361	243041_s_at	RBMS3
765	2e-07	438	1746.6	0.251	1569652_at	MLLT3
766	2e-07	366.1	1107.9	0.33	222371_at	PIAS1
767	2e-07	712.7	2428.7	0.293	244642_at	DISC1
768	2e-07	804.1	2041.5	0.394	228590_at	FLJ20758
769	2e-07	507.7	2149.6	0.236	240008_at	ARID1B
770	2e-07	392.1	1320.2	0.297	242240_at	PTK2
771	2e-07	556.7	1987.8	0.28	230503_at
772	2e-07	280.7	892.8	0.314	206144_at	MAGI1
773	2e-07	354.6	1165.4	0.304	233228_at	ZNF407
774	2e-07	557.9	1776.3	0.314	231252_at	FLJ23861
775	2e-07	2051	798.3	2.569	229074_at	EHD4
776	2e-07	581	1903.4	0.305	242310_at	FNBP1L
777	2e-07	206.8	654	0.316	1552400_a_at	C15orf27
778	2e-07	16932.6	8229.2	2.058	200680_x_at	HMGB1
779	2e-07	676.8	2362.8	0.286	1562289_at
780	2e-07	719.2	2092.9	0.344	230712_at	NBPF1
781	2e-07	389.3	1569.9	0.248	243006_at	FYN
782	2e-07	244.6	773.2	0.316	1566084_at	LOC644215
783	2e-07	279.6	1302.3	0.215	239849_at	EMCN
784	2e-07	6839.2	1528.4	4.475	201261_x_at	BGN
785	2e-07	631.1	1995	0.316	242688_at	TRIP12
786	2e-07	146715	344140	0.426	AFFX-hum_alu_at
787	2e-07	42920.5	133079	0.323	AFFX-r2-Ec-bioD-5_at
788	2e-07	340.8	1119.6	0.304	1554943_at	VIL1
789	2e-07	351.8	1293.1	0.272	242599_at	WWOX
790	2e-07	49626.1	14287.2	3.473	200021_at	CFL1
791	2e-07	6781.9	2223.6	3.05	1555832_s_at	KLF6
792	2e-07	317.8	1041.3	0.305	233264_at
793	2e-07	6383.7	2494.1	2.56	209181_s_at	RABGGTB
794	2e-07	427.5	1120.8	0.381	1559201_a_at	OSTF1
795	2e-07	204.9	690.9	0.297	1565939_at	C5orf22
796	2e-07	736.1	2873	0.256	1562428_at	LOC654780
797	2e-07	8532.5	1944.7	4.388	207574_s_at	GADD45B
798	2e-07	341.7	1559.2	0.219	237893_at	HMBOX1
799	2e-07	453.3	1179.9	0.384	215848_at	ZNF291
800	2e-07	296.7	972.6	0.305	1556222_at	LOC644162
801	2e-07	436.1	1463.1	0.298	242357_x_at
802	2e-07	12603.6	4078.6	3.09	208113_x_at	PABPC3
803	2e-07	4906.2	2254.8	2.176	226694_at	AKAP2
804	2e-07	349.5	1039.6	0.336	241812_at
805	2e-07	262.6	889.6	0.295	241953_at	LOC647262
806	2e-07	5636.3	2647.1	2.129	218146_at	GLT8D1
807	2e-07	2967.7	1360.7	2.181	225284_at	LOC144871
808	2e-07	5906.8	20333.4	0.29	223662_x_at	DDX59
809	2e-07	327.7	1134.5	0.289	1563963_at
810	2e-07	13448.4	3905.8	3.443	200738_s_at	PGK1
811	2e-07	481.4	1425.5	0.338	232592_at	PTPRG
812	2e-07	293	973.8	0.301	243858_at	STS
813	2e-07	698	4431.8	0.157	1559410_at	LOC389634
814	2e-07	43168.1	20143.1	2.143	201550_x_at	ACTG1
815	2e-07	392.6	1150.2	0.341	239393_at	PAN3
816	2e-07	995.2	3403.4	0.292	207133_x_at	ALPK1
817	2e-07	544.3	1405.4	0.387	1570410_at	CYGB
818	2e-07	365	1117.3	0.327	239264_at	EXOC4
819	2e-07	2001.8	821.7	2.436	218107_at	WDR26
820	2e-07	5339	2065.5	2.585	224867_at	C1orf151
821	2e-07	365.4	1232.6	0.296	241679_at	AKAP12
822	2e-07	15321.2	5645.1	2.714	211940_x_at	H3F3A
823	2e-07	885	2072.9	0.427	235107_at	PIAS2
824	2e-07	15625.3	7768.7	2.011	208780_x_at	VAPA
825	2e-07	3782.9	1424.2	2.656	208898_at	ATP6V1D
826	2e-07	417.9	1381	0.303	237176_at	LCP1
827	2e-07	792.5	2308.4	0.343	242405_at	MAML2
828	2e-07	549.1	1849	0.297	241520_x_at	CIITA
829	2e-07	490.2	2665.5	0.184	1558048_x_at
830	2e-07	1790.6	743.5	2.408	233049_x_at	STUB1
831	2e-07	252.2	886.4	0.285	243253_at	RFC3
832	2e-07	3363.8	979.8	3.433	207760_s_at	NCOR2
833	3e-07	1815.5	818.5	2.218	208012_x_at	SP110
834	3e-07	3442.6	1590.6	2.164	218003_s_at	FKBP3
835	3e-07	18533.2	8857.9	2.092	208668_x_at	HMGN2
836	3e-07	5534	1930.5	2.867	220890_s_at	DDX47
837	3e-07	280	928.6	0.302	238571_at
838	3e-07	616.3	1572.6	0.392	232568_at	MGC24103
839	3e-07	9845.9	3162.6	3.113	203606_at	NDUFS6
840	3e-07	4153.3	1835.7	2.263	200743_s_at	TPP1
841	3e-07	2560.1	9835.1	0.26	243442_x_at	PPAP2A
842	3e-07	7937.3	2636.3	3.011	225782_at	MSRB3
843	3e-07	270.8	953.1	0.284	1562406_at	TRHDE
844	3e-07	2294.5	1023.1	2.243	213088_s_at	DNAJC9
845	3e-07	304.4	958.3	0.318	215303_at
846	3e-07	3035	1485	2.044	201351_s_at	YME1L1
847	3e-07	7055.1	2746.7	2.569	213735_s_at	COX5B
848	3e-07	317.3	1032.5	0.307	1558742_at	DEXI
849	3e-07	661.8	1439.8	0.46	205362_s_at	PFDN4
850	3e-07	382.4	1227.3	0.312	1562235_s_at	PBX1
851	3e-07	405.9	1309	0.31	232601_at	LOC642331
852	3e-07	513.8	1478.5	0.348	232681_at	PSIP1
853	3e-07	397.9	1448.9	0.275	233270_x_at	PCM1
854	3e-07	530.2	2377.3	0.223	243216_x_at	USP40
855	3e-07	3691.3	1726.8	2.138	203042_at	LAMP2
856	3e-07	291.5	939	0.31	233106_at	C14orf82
857	3e-07	367.4	1338	0.275	216751_at	CDRT4
858	3e-07	303.2	1145.5	0.265	243760_at	LOC387904
859	3e-07	320.4	1163.8	0.275	1566541_at	PRKCE
860	3e-07	1492.1	613.1	2.434	225012_at	HDLBP
861	3e-07	353.4	942.3	0.375	221740_x_at	LRRC37A
862	3e-07	9991.7	4479.2	2.231	200971_s_at	SERP1
863	3e-07	1093.2	4315.1	0.253	213089_at	LOC643367
864	3e-07	299.4	869.4	0.344	240279_at	WDFY2
865	3e-07	207.5	597.7	0.347	233596_at	RAP80
866	3e-07	373.1	1503.9	0.248	241877_at
867	3e-07	362.4	1320.2	0.275	237104_at	CTSS
868	3e-07	596.1	1520.9	0.392	242312_x_at
869	3e-07	6517.1	3081.5	2.115	201103_x_at	NBPF15
870	3e-07	420.6	1353.8	0.311	244778_x_at	GPIAP1
871	3e-07	452.9	1539.9	0.294	1560443_at	SMCHD1
872	3e-07	353.4	1460.5	0.242	242507_at	UBXD7
873	3e-07	291	1226.5	0.237	1558075_at
874	3e-07	292.5	681.1	0.429	220591_s_at	EFHC2
875	3e-07	2032.4	7365.5	0.276	219290_x_at	DAPP1
876	3e-07	278.2	909.2	0.306	236404_at	ATXN1
877	3e-07	367.4	888.1	0.414	236772_s_at
878	3e-07	1373.6	6028.2	0.228	215907_at	BACH2
879	3e-07	1443.3	417.6	3.456	200653_s_at	CALM1
880	3e-07	350.8	1025.8	0.342	236697_at	CADPS
881	3e-07	16841.5	7921.9	2.126	222985_at	YWHAG
882	3e-07	1520.2	4347.2	0.35	220411_x_at	FLJ23447
883	3e-07	254.5	856.9	0.297	1554476_x_at	ZNF701
884	3e-07	317	1169.4	0.271	242801_at	WWOX
885	3e-07	412.4	1514.9	0.272	1559332_at	FEZ2
886	3e-07	2745.7	1299.7	2.113	212685_s_at	TBL2
887	3e-07	381.5	1006.8	0.379	238883_at	THRAP2
888	3e-07	15268	48488.6	0.315	AFFX-BioDn-5_at
889	3e-07	307.5	1014.5	0.303	240262_at	CTNNA1
890	3e-07	295	1026.5	0.287	1570482_at	SLC22A3
891	3e-07	6465.1	3269.1	1.978	200777_s_at	BZW1
892	3e-07	6164.2	1863	3.309	209436_at	SPON1
893	3e-07	351.9	879.6	0.4	229966_at	EWSR1
894	4e-07	272.8	945.5	0.289	242268_at	CUGBP2
895	4e-07	318.3	801.5	0.397	239481_at	RP1-32F7.2
896	4e-07	347.3	1159.1	0.3	1570176_at	CSMD1
897	4e-07	231.7	612.7	0.378	1560271_at	PTBP2
898	4e-07	3010.6	1401.8	2.148	201412_at	LRP10
899	4e-07	370.6	1051.8	0.352	242868_at
900	4e-07	273.9	782.7	0.35	206425_s_at	TRPC3
901	4e-07	225.9	611.8	0.369	240271_at	MTMR3
902	4e-07	537.9	1903.8	0.283	232529_at	SP3
903	4e-07	411.8	1242.3	0.331	1560525_at
904	4e-07	9963.7	3946.7	2.525	235964_x_at	SAMHD1
905	4e-07	429.3	1315.3	0.326	220940_at	KIAA1641
906	4e-07	428.7	1313.8	0.326	233111_at	SLA
907	4e-07	533.4	1644.6	0.324	233779_x_at	STK3
908	4e-07	1158.7	5426	0.214	217586_x_at
909	4e-07	333.9	1016.1	0.329	240539_at	AUTS2
910	4e-07	338.3	928.5	0.364	207135_at	HTR2A
911	4e-07	277.3	979.6	0.283	240721_at	KIAA1967
912	4e-07	558.6	2201.2	0.254	1566452_at	LOC389634
913	4e-07	7096.8	1296.5	5.474	200967_at	PPIB
914	4e-07	370	1109.6	0.333	204633_s_at	RPS6KA5
915	4e-07	2641.9	977.1	2.704	209153_s_at	TCF3
916	4e-07	272.8	721.2	0.378	237568_at	SLC25A37
917	4e-07	18796.3	4876.6	3.854	AFFX-HUMGAPDH/M33197_3_at	GAPDH
918	4e-07	8116.9	3203	2.534	208836_at	ATP1B3
919	4e-07	277.5	789	0.352	1566231_at	LOC126917
920	4e-07	268.3	906	0.296	232781_at
921	4e-07	376.6	1157.7	0.325	244145_at	FYCO1
922	4e-07	2432.6	943.5	2.578	212470_at	SPAG9
923	4e-07	298.6	858.3	0.348	234156_at	MICAL2
924	4e-07	390.1	1360.9	0.287	1566146_x_at
925	4e-07	293.1	979.8	0.299	244018_at	SLC2A9
926	4e-07	395.5	1047.6	0.378	231205_at	DDEF1
927	4e-07	11815.8	5065.5	2.333	208855_s_at	STK24
928	4e-07	3082.3	1043.3	2.954	222446_s_at	BACE2
929	4e-07	2571.1	874.5	2.94	212112_s_at	STX12
930	4e-07	233.5	635.2	0.368	242664_at	PTPRM
931	4e-07	407.5	1064.1	0.383	1556126_s_at	GPATC2
932	4e-07	739.3	2011.8	0.367	235956_at	KIAA1377
933	4e-07	423.6	1435.5	0.295	230961_at
934	4e-07	394.7	1396.9	0.283	215056_at
935	4e-07	11043	4672.4	2.363	201973_s_at	C7orf28A
936	4e-07	291.1	1161.4	0.251	1570566_at	SMA3
937	4e-07	374.6	1441.6	0.26	215864_at
938	4e-07	339.8	1091.9	0.311	236520_at	FKBP1A
939	4e-07	1153.6	5224.4	0.221	1557996_at	WBSCR19
940	4e-07	288.6	909.5	0.317	239893_at	MCTP2
941	4e-07	473.2	1797.1	0.263	241392_at	TMEM39A
942	4e-07	3418	1332.9	2.564	212098_at	LOC151162
943	4e-07	7278.2	2329.5	3.124	228141_at	CDC20B
944	4e-07	303.8	948.5	0.32	243125_x_at	MTERF
945	4e-07	2788.7	24373.2	0.114	231597_x_at
946	4e-07	17753.9	5815.7	3.053	200033_at	DDX5
947	4e-07	315.4	1102.1	0.286	231042_s_at
948	4e-07	340	1103.3	0.308	1560986_a_at	EHBP1
949	4e-07	673.4	2243.4	0.3	1566079_at	ELOVL5
950	4e-07	377.5	1438.3	0.262	240450_at	PAPPA
951	5e-07	409.9	1431.7	0.286	217588_at	CATSPER2
952	5e-07	528.6	2125.9	0.249	1559126_at	KIAA0690
953	5e-07	7530	3225	2.335	228690_s_at	NDUFA11
954	5e-07	241.1	786	0.307	232457_at	DKFZP686A01247
955	5e-07	4304.9	13978.7	0.308	217703_x_at	SPON1
956	5e-07	383.7	1248.4	0.307	1559640_at	ANKFN1
957	5e-07	227	678.9	0.334	215591_at	KIAA1034
958	5e-07	7328.8	1902.8	3.852	201724_s_at	GALNT1
959	5e-07	339.1	1161.2	0.292	203969_at	PEX3
960	5e-07	829	2951.2	0.281	238408_at
961	5e-07	3643.9	1808.8	2.015	225528_at	IPO8
962	5e-07	276.6	1163.3	0.238	1556821_x_at	DLEU2
963	5e-07	811.6	2747.9	0.295	234563_at	PDE3A
964	5e-07	4013	1111.9	3.609	234000_s_at	PTPLAD1
965	5e-07	33452.6	14421.5	2.32	213867_x_at	ACTB
966	5e-07	251.8	691.4	0.364	234228_at
967	5e-07	4667	14078.5	0.331	204842_x_at	PRKAR2A
968	5e-07	15614.9	45443.9	0.344	AFFX-BioC-3_at
969	5e-07	9295.2	2796.7	3.324	213491_x_at	RPN2
970	5e-07	5998.1	2863.1	2.095	224561_s_at	MORF4L1
971	5e-07	35278.6	98235	0.359	AFFX-BioDn-3_at
972	5e-07	4942.6	2056.8	2.403	202824_s_at	TCEB1
973	5e-07	3635.1	1467.4	2.477	225144_at	BMPR2
974	5e-07	695.1	2815.7	0.247	210230_at
975	5e-07	324.8	1266.9	0.256	1561909_at
976	5e-07	572.2	1909.7	0.3	1556744_a_at	CGGBP1
977	5e-07	3669	1339.1	2.74	211709_s_at	CLEC11A
978	5e-07	375.3	1777.5	0.211	1557751_at	ZNF644
979	5e-07	19413.6	9077.3	2.139	209154_at	TAX1BP3
980	5e-07	452	1465.9	0.308	215204_at	SENP6
981	5e-07	291.7	979.8	0.298	231329_at	ITPR1
982	5e-07	351.2	1305.2	0.269	216877_at	DKFZp686O1327
983	5e-07	3547.8	1014.2	3.498	200729_s_at	ACTR2
984	5e-07	267.3	716.4	0.373	240899_at
985	5e-07	570.6	1212.8	0.47	1558801_at	FLJ39349
986	5e-07	705	2897.5	0.243	1568780_at
987	5e-07	360.8	1016.6	0.355	238040_at	POGZ
988	5e-07	1559.7	634.4	2.459	210561_s_at	WSB1
989	5e-07	43084.5	119507	0.361	AFFX-r2-Ec-bioD-3_at
990	5e-07	530.6	1217.7	0.436	228723_at	NPTN
991	5e-07	436.7	1563.8	0.279	233519_at	ARL17P1
992	5e-07	335.5	946.3	0.355	236072_at
993	5e-07	451.9	1797	0.251	232030_at	KIAA1632
994	5e-07	421.4	1178.8	0.357	220575_at	FLJ11800
995	5e-07	525.7	1519.2	0.346	240216_at	ZBTB20
996	5e-07	298.1	789.4	0.378	243237_at	MGC33657
997	5e-07	2169.2	1072.3	2.023	212402_at	ZC3H13
998	5e-07	333.1	1068.6	0.312	240743_at
999	5e-07	358.6	1487.7	0.241	220696_at	PRO0478
1000	6e-07	6090.3	1590.5	3.829	225242_s_at	CCDC80
1001	6e-07	250.8	640.2	0.392	1563475_s_at	LOC196394
1002	6e-07	329.4	1020.2	0.323	240515_at	CBARA1
1003	6e-07	241.6	581.8	0.415	1555529_at	RNH1
1004	6e-07	1772.8	763.9	2.321	218310_at	RABGEF1
1005	6e-07	319.9	826.8	0.387	220287_at	ADAMTS9
1006	6e-07	341.6	755.3	0.452	219384_s_at	ADAT1
1007	6e-07	2657.4	1278.6	2.078	209579_s_at	MBD4
1008	6e-07	186	446.8	0.416	1558794_at
1009	6e-07	422.1	1528.2	0.276	206898_at	CDH19
1010	6e-07	485.7	1367.4	0.355	244726_at	PLCB1
1011	6e-07	19880.1	58111.2	0.342	AFFX-BioC-5_at
1012	6e-07	16133.2	979.2	16.476	216834_at	RGS1
1013	6e-07	549.9	1224.7	0.449	226651_at
1014	6e-07	269.4	800.3	0.337	1561364_at
1015	6e-07	2057.5	828.3	2.484	218543_s_at	PARP12
1016	6e-07	435.1	2104.7	0.207	215599_at	SMA3
1017	6e-07	356.5	1014.4	0.351	206565_x_at	SMA5
1018	6e-07	5487.4	2121.4	2.587	208659_at	CLIC1
1019	6e-07	2611.9	1044.2	2.501	202854_at	HPRT1
1020	6e-07	734.1	2898.7	0.253	1560049_at	CUGBP2
1021	6e-07	394.2	1152.3	0.342	1557584_at
1022	6e-07	474.8	1410.5	0.337	239841_at	C7orf24
1023	6e-07	346.5	1110.5	0.312	1558002_at	STRAP
1024	6e-07	16344.8	7486.8	2.183	200886_s_at	PGAM1
1025	6e-07	1571.2	775.4	2.026	218249_at	ZDHHC6
1026	6e-07	291.6	760.3	0.384	1562792_at	LOC643464
1027	6e-07	510.8	2350.6	0.217	236778_at	ATRX
1028	6e-07	10706.3	5150.4	2.079	222620_s_at	DNAJC1
1029	6e-07	2192.7	1014.3	2.162	209340_at	UAP1
1030	6e-07	254.9	691	0.369	218119_at	TIMM23
1031	6e-07	322.7	720	0.448	235298_at	WDR27
1032	6e-07	1881.8	886.4	2.123	203327_at	IDE
1033	6e-07	258.9	696.8	0.372	219734_at	SIDT1
1034	6e-07	318.8	942.4	0.338	232928_at	FARP1
1035	6e-07	4579.2	1260.7	3.632	222392_x_at	PERP
1036	6e-07	260.1	821.4	0.317	1569539_at	DOC1
1037	6e-07	242.7	700.9	0.346	1562086_at
1038	6e-07	619.1	1517.1	0.408	234331_s_at	FAM84A
1039	7e-07	591.9	1721.6	0.344	240155_x_at	ZNF493
1040	7e-07	267.7	840.2	0.319	240331_at	BMPR1B
1041	7e-07	2825.6	1150.3	2.456	203269_at	NSMAF
1042	7e-07	247.4	630.5	0.392	232375_at	STAT1
1043	7e-07	247	769.2	0.321	1557805_at	C9orf85
1044	7e-07	249.8	720.3	0.347	244547_at	FLJ25006
1045	7e-07	9642.5	3677.1	2.622	37005_at	NBL1
1046	7e-07	439.7	1374	0.32	240813_at
1047	7e-07	479.3	1626.5	0.295	241837_at	ARID5B
1048	7e-07	327.6	1273.5	0.257	240824_at	OBFC1
1049	7e-07	4178.5	1622.8	2.575	207966_s_at	GLG1
1050	7e-07	1399.7	4056.9	0.345	232597_x_at	SFRS2IP
1051	7e-07	8840.7	4496.9	1.966	201885_s_at	CYB5R3
1052	7e-07	291.8	873	0.334	242500_at
1053	7e-07	4572.3	1902.4	2.403	226621_at	FGG
1054	7e-07	854.8	2310.5	0.37	1552889_a_at	XTP7
1055	7e-07	407.8	1544.6	0.264	239567_at	ARHGAP10
1056	7e-07	13316.4	36041.1	0.369	AFFX-r2-Ec-bioB-5_at
1057	7e-07	469.3	1901.2	0.247	243846_x_at	LOC643481
1058	7e-07	6967	2777.7	2.508	200870_at	STRAP
1059	7e-07	353.7	1582	0.224	237673_at
1060	7e-07	2429.3	968.3	2.509	200778_s_at	2008-09-02
1061	7e-07	5499.4	2346.3	2.344	217947_at	CMTM6
1062	7e-07	324	719.5	0.45	1563320_at	KIAA0146
1063	7e-07	23617.4	69851.5	0.338	AFFX-r2-Ec-bioC-5_at
1064	8e-07	535.5	1684.4	0.318	229360_at	SUHW2
1065	8e-07	593.7	2031	0.292	1568915_at
1066	8e-07	5972.7	2628.7	2.272	207168_s_at	H2AFY
1067	8e-07	275.4	981	0.281	229398_at	RAB18
1068	8e-07	621.4	1582.7	0.393	235750_at	C17orf65
1069	8e-07	267.1	878.2	0.304	244282_at
1070	8e-07	349.8	774.9	0.451	200874_s_at	NOL5A
1071	8e-07	253.8	772	0.329	243598_at	GPD2
1072	8e-07	483.3	2141.5	0.226	239735_at
1073	8e-07	1935.4	5091.3	0.38	210686_x_at	C11orf72
1074	8e-07	341.2	1027	0.332	231644_at
1075	8e-07	294.3	769.8	0.382	242188_at	PTPRG
1076	8e-07	2380.7	787.2	3.024	1555945_s_at	FAM120A
1077	8e-07	730.2	2146.9	0.34	232098_at	DST
1078	8e-07	399.1	1405.8	0.284	239679_at	DEPDC4
1079	8e-07	1057.4	5516.9	0.192	242235_x_at	NRD1
1080	8e-07	3692.5	1567.4	2.356	202882_x_at	NOL7
1081	8e-07	5572.5	2389	2.333	222411_s_at	SSR3
1082	8e-07	354.9	719.4	0.493	219377_at	FAM59A
1083	8e-07	2317.3	1171.1	1.979	217922_at	MAN1A2
1084	8e-07	5346.5	1850.6	2.889	223378_at	GLIS2
1085	8e-07	293.7	833.7	0.352	238081_at	C4orf12
1086	8e-07	315.9	797.4	0.396	240859_at	ZFYVE16
1087	8e-07	515.6	1717.1	0.3	241928_at	CDKL1
1088	8e-07	6697.4	2971.6	2.254	203663_s_at	COX5A
1089	8e-07	224.8	578.8	0.388	233903_s_at	SGEF
1090	8e-07	333.8	916.5	0.364	235444_at	FOXP1
1091	9e-07	437.3	1134.4	0.385	242108_at	TPCN1
1092	9e-07	782.1	2421.2	0.323	229434_at	HNRPD
1093	9e-07	265	634.5	0.418	1557293_at	LOC440993
1094	9e-07	294	894.9	0.329	1552735_at	PCDHGC3
1095	9e-07	560.3	1933.2	0.29	242889_x_at	FUT8
1096	9e-07	52645.3	27963.8	1.883	211970_x_at	ACTG1
1097	9e-07	4537.3	1962.1	2.312	212399_s_at	VGLL4
1098	9e-07	4083.4	1503.6	2.716	222433_at	ENAH
1099	9e-07	14313.9	7175	1.995	1557820_at	AFG3L2
1100	9e-07	512.5	1980.6	0.259	233431_x_at	PHC3
1101	9e-07	346.5	1235.7	0.28	240651_at	MAPK4
1102	9e-07	903.1	4332.3	0.208	1560445_x_at	ARHGEF1
1103	9e-07	4075.1	1659.9	2.455	201278_at	DAB2
1104	9e-07	6275.1	2801.5	2.24	203380_x_at	SFRS5
1105	9e-07	351.8	1199.6	0.293	215062_at	FMNL2
1106	9e-07	19338.8	4598.7	4.205	213932_x_at	HLA-A
1107	9e-07	233.6	732.4	0.319	1566426_at	SBF2
1108	9e-07	420.5	1327.6	0.317	235990_at	RAD9A
1109	9e-07	36195.1	15791.4	2.292	212082_s_at	MYL6
1110	9e-07	450.8	1655.2	0.272	244112_x_at	FLJ10159
1111	9e-07	343.5	1356.1	0.253	236149_at
1112	9e-07	15913.7	45324.6	0.351	AFFX-r2-Ec-bioB-M_at
1113	9e-07	1614.8	6325.1	0.255	232889_at	LOC646652
1114	9e-07	553.7	1189.5	0.465	228568_at	Gcom1
1115	9e-07	311.3	1037.4	0.3	232773_at
1116	9e-07	401.3	1184.6	0.339	210718_s_at	ARL17P1
1117	9e-07	7076.5	14538.3	0.487	226544_x_at	MUTED
1118	1e-06	27538.6	11710.4	2.352	200801_x_at	ACTB
1119	1e-06	452.4	1172.2	0.386	242297_at	RREB1
1120	1e-06	2111.4	910.9	2.318	212572_at	STK38L
1121	1e-06	230	572.7	0.402	220346_at	MTHFD2L
1122	1e-06	291.1	650.1	0.448	215287_at
1123	1e-06	1214.5	5218.6	0.233	220232_at	SCD5
1124	1e-06	311.4	868.6	0.359	235133_at
1125	1e-06	2737.3	1268.7	2.158	202220_at	KIAA0907
1126	1e-06	4959	1987.7	2.495	226905_at	LOC647764
1127	1e-06	1041.4	3313.3	0.314	242829_x_at	FBXL3
1128	1e-06	2025.4	472.8	4.284	223343_at	MS4A7
1129	1e-06	2186.3	752.5	2.905	228315_at
1130	1e-06	360.8	950.4	0.38	1554588_a_at	FLJ30990
1131	1e-06	499.4	1539.7	0.324	231106_at	LOC642826
1132	1e-06	2037.5	908	2.244	203964_at	NMI
1133	1e-06	259.1	823.8	0.315	234654_at	C20orf4
1134	1e-06	282.3	718.4	0.393	211546_x_at	SNCA
1135	1e-06	8364.3	2732.1	3.061	208131_s_at	PTGIS
1136	1e-06	328.9	1038.3	0.317	1564878_at
1137	1.1e-06	4859.6	17444.1	0.279	232644_x_at	OCIAD1
1138	1.1e-06	14068.7	42849.7	0.328	AFFX-BioB-M_at
1139	1.1e-06	361.1	1167.9	0.309	1562608_at	TMEM144
1140	1.1e-06	3810	1649.8	2.309	221532_s_at	WDR61
1141	1.1e-06	482.8	2371.2	0.204	234346_x_at	PROCR
1142	1.1e-06	653.3	2403.2	0.272	231024_at	PGM5P1
1143	1.1e-06	2316.6	1181	1.962	214801_at	IFRG15
1144	1.1e-06	352.5	1108.2	0.318	242932_at	FARP2
1145	1.1e-06	10042.3	4092.2	2.454	200090_at	FNTA
1146	1.1e-06	415.5	989.3	0.42	220199_s_at	C1orf80
1147	1.1e-06	1073.7	390.5	2.75	207098_s_at	MFN1
1148	1.1e-06	2154.4	6272.6	0.343	1556442_x_at
1149	1.1e-06	500.8	1617.7	0.31	1569940_at	SLC6A16
1150	1.1e-06	366.7	989.1	0.371	232138_at	MBNL2
1151	1.1e-06	2121.6	575.6	3.686	226865_at
1152	1.1e-06	9275.3	3160.8	2.934	200872_at	S100A10
1153	1.1e-06	630.2	2141.4	0.294	214920_at	LOC221981
1154	1.1e-06	305.3	900.8	0.339	238000_at	KIAA0265
1155	1.2e-06	329.7	1189.7	0.277	233944_at	CNTNAP2
1156	1.2e-06	317.8	880	0.361	236131_at	COPG2
1157	1.2e-06	552.6	1839.5	0.3	243706_at	CDO1
1158	1.2e-06	4194.2	1660	2.527	212918_at	FLJ22028
1159	1.2e-06	5895	2863.3	2.059	201999_s_at	DYNLT1
1160	1.2e-06	9590.6	4083	2.349	221844_x_at
1161	1.2e-06	453.3	1211.6	0.374	244457_at	ITPR2
1162	1.2e-06	653.4	1742.6	0.375	1555372_at
1163	1.2e-06	1454.4	3971.2	0.366	224284_x_at
1164	1.2e-06	1951.9	933.8	2.09	218189_s_at	NANS
1165	1.2e-06	30402.4	10742.6	2.83	212363_x_at	ACTG1
1166	1.2e-06	414.3	963.2	0.43	220157_x_at	PLEKHA9
1167	1.2e-06	279.1	789.3	0.354	242778_at	LPXN
1168	1.2e-06	6746	2279.1	2.96	208641_s_at	RAC1
1169	1.2e-06	2523.8	902.9	2.795	202193_at	LIMK2
1170	1.2e-06	3123.7	1487.2	2.1	223287_s_at	FOXP1
1171	1.2e-06	4913	2376.7	2.067	211729_x_at	BLVRA
1172	1.2e-06	3674.3	1400.4	2.624	217898_at	C15orf24
1173	1.2e-06	3944.9	1964.8	2.008	218047_at	OSBPL9
1174	1.2e-06	7747.4	3948.2	1.962	210111_s_at	KIAA0265
1175	1.2e-06	536.5	1825.7	0.294	240452_at	GSPT1
1176	1.2e-06	392.7	1318.5	0.298	1555063_at	USP6
1177	1.2e-06	433.3	1213.8	0.357	236545_at	PPP3CA
1178	1.2e-06	391.4	1200.1	0.326	237600_at
1179	1.2e-06	604.7	1698.3	0.356	1561214_at	LOC642775
1180	1.2e-06	3852.1	1559.8	2.47	203066_at	GALNAC4S-6ST
1181	1.3e-06	291.5	833.6	0.35	232720_at	LRRN6C
1182	1.3e-06	5107.1	2200.4	2.321	200698_at	KDELR2
1183	1.3e-06	324.7	1053.7	0.308	232696_at	C16orf46
1184	1.3e-06	638.7	1951.7	0.327	232834_at
1185	1.3e-06	282.8	975.2	0.29	233261_at	EBF
1186	1.3e-06	356.4	996.5	0.358	244655_at	LOC644192
1187	1.3e-06	299.6	870.9	0.344	243465_at	TMEM140
1188	1.3e-06	505.6	1161.2	0.435	220015_at	CASZ1
1189	1.3e-06	8295.5	1945.3	4.264	204017_at	KDELR3
1190	1.3e-06	231.9	691	0.336	210703_at
1191	1.3e-06	587.6	1642.6	0.358	1566144_at
1192	1.3e-06	292.2	869.3	0.336	1569668_at
1193	1.3e-06	271.7	877.1	0.31	1562420_at
1194	1.3e-06	3556.2	1725.4	2.061	243_g_at	MAP4
1195	1.3e-06	5840.3	2976.1	1.962	218041_x_at	SLC38A2
1196	1.3e-06	492.4	1934.7	0.255	239449_at	ANKH
1197	1.3e-06	325.5	946.5	0.344	243009_at	LOC441242
1198	1.4e-06	6361.3	2663	2.389	222999_s_at	CCNL2
1199	1.4e-06	6685.1	3002.3	2.227	224675_at	MESDC2
1200	1.4e-06	1971.6	722.2	2.73	224595_at	SLC44A1
1201	1.4e-06	427.6	1532.2	0.279	241015_at
1202	1.4e-06	389.1	1047.1	0.372	222310_at	SFRS15
1203	1.4e-06	270.5	644.9	0.419	242861_at	NEDD9
1204	1.4e-06	4184.5	1733.6	2.414	210532_s_at	C14orf2
1205	1.4e-06	288.4	842	0.343	207263_x_at	VEZT
1206	1.4e-06	13563.1	2055.8	6.597	202310_s_at	COL1A1
1207	1.4e-06	273.8	765.3	0.358	219580_s_at	TMC5
1208	1.4e-06	23033.5	1781.8	12.927	202237_at	NNMT
1209	1.4e-06	7419.2	3717.8	1.996	200639_s_at	YWHAZ
1210	1.4e-06	27352.1	72206.3	0.379	AFFX-r2-Ec-bioC-3_at
1211	1.4e-06	26831.3	9099.5	2.949	211995_x_at	ACTG1
1212	1.4e-06	315.1	711.6	0.443	210912_x_at	GSTM4
1213	1.4e-06	454.2	1202	0.378	238549_at
1214	1.4e-06	461	1158.9	0.398	209913_x_at	KIAA0415
1215	1.4e-06	304.6	988.3	0.308	232876_at	MAPK14
1216	1.4e-06	249.1	763.6	0.326	215336_at	AKAP11
1217	1.4e-06	238.1	711.4	0.335	236845_at	TRIM62
1218	1.4e-06	653.3	2285.3	0.286	227952_at	LOC402110
1219	1.5e-06	731	3307	0.221	235412_at	ARHGEF7
1220	1.5e-06	322.3	911	0.354	238931_at	METT10D
1221	1.5e-06	3998.2	1204.3	3.32	213011_s_at	TPI1
1222	1.5e-06	405	1276.9	0.317	230928_at
1223	1.5e-06	482.4	1703.9	0.283	202532_s_at	DHFR
1224	1.5e-06	361.7	1432.5	0.252	233861_at
1225	1.5e-06	4280.5	1695.3	2.525	208948_s_at	STAU1
1226	1.5e-06	381.5	1239.8	0.308	236796_at	BACH2
1227	1.5e-06	17478.1	2363.8	7.394	217767_at	C3
1228	1.5e-06	236.8	667.6	0.355	241466_at	MTL5
1229	1.5e-06	455.6	1800.4	0.253	1555065_x_at	USP6
1230	1.5e-06	14154.6	5441.7	2.601	210139_s_at	PMP22
1231	1.5e-06	339.3	890.9	0.381	228173_at	GNAS
1232	1.5e-06	346.8	1418.9	0.244	238297_at	PHACTR1
1233	1.5e-06	237.3	654.3	0.363	1558375_at	LRRC38
1234	1.6e-06	353	966.4	0.365	238108_at	TNKS
1235	1.6e-06	293.9	779.3	0.377	233019_at	CNOT7
1236	1.6e-06	7990.2	1698	4.706	201792_at	AEBP1
1237	1.6e-06	421.4	1215.7	0.347	232436_at	ZNF274
1238	1.6e-06	401.1	958.3	0.419	230332_at	ZCCHC7
1239	1.6e-06	398.3	1067.9	0.373	231437_at	SLC35D2
1240	1.6e-06	2576.8	11403.5	0.226	215553_x_at	WDR45
1241	1.6e-06	1534.8	6038.2	0.254	1560199_x_at	LOC653158
1242	1.6e-06	10974.2	31305.1	0.351	AFFX-r2-Ec-bioB-3_at
1243	1.6e-06	280.9	1083.2	0.259	229773_at	SNAP23
1244	1.6e-06	339.3	1348.3	0.252	241635_at	EVI1
1245	1.6e-06	8816	24210.5	0.364	AFFX-BioB-5_at
1246	1.6e-06	407.3	881.7	0.462	217336_at
1247	1.6e-06	427.8	1266	0.338	243012_at	RAPH1
1248	1.6e-06	5491	2131.9	2.576	202202_s_at	LAMA4
1249	1.6e-06	6245.4	2994.4	2.086	217720_at	CHCHD2
1250	1.6e-06	302.3	906.1	0.334	232439_at
1251	1.7e-06	1961.7	6551.4	0.299	242377_x_at	THUMPD3
1252	1.7e-06	389.9	1213.7	0.321	1562849_at	SPECC1
1253	1.7e-06	345.9	988.1	0.35	238049_at	GRAMD3
1254	1.7e-06	3048.9	1260.2	2.419	202375_at	SEC24D
1255	1.7e-06	4420.6	2079.6	2.126	213656_s_at	KNS2
1256	1.7e-06	2294.1	719.2	3.19	209043_at	PAPSS1
1257	1.7e-06	428	1243.5	0.344	242362_at	CUL3
1258	1.7e-06	405.3	1206.5	0.336	233266_at
1259	1.7e-06	2683.8	958.9	2.799	222235_s_at	LOC644504
1260	1.7e-06	10872.6	4894.4	2.221	209058_at	EDF1
1261	1.8e-06	7653.2	2374.1	3.224	229802_at
1262	1.8e-06	220.1	503.1	0.437	241783_at
1263	1.8e-06	14356	2454.7	5.848	AFFX-HUMRGE/M10098_5_at
1264	1.8e-06	312.5	864.5	0.361	236742_at
1265	1.8e-06	4409.1	2089.3	2.11	220924_s_at	SLC38A2
1266	1.8e-06	255	705.4	0.361	238362_at	PVT1
1267	1.8e-06	18472.6	7815.4	2.364	224588_at	XIST
1268	1.8e-06	485.3	1787.8	0.271	1554251_at	HP1BP3
1269	1.8e-06	1030.5	8864.7	0.116	1552767_a_at	HS6ST2
1270	1.8e-06	257.7	751.4	0.343	240386_at	TRPM1
1271	1.8e-06	362.7	1241.9	0.292	240478_at	DCUN1D2
1272	1.8e-06	334.7	682.1	0.491	231292_at	EID3
1273	1.8e-06	419.4	1257.5	0.334	234103_at
1274	1.8e-06	312.9	798.7	0.392	1563077_at	LOC646990
1275	1.8e-06	503.7	1439.2	0.35	1560131_at
1276	1.8e-06	265.2	674.7	0.393	242730_at	FLJ33065
1277	1.8e-06	270.3	884.3	0.306	217322_x_at
1278	1.8e-06	17947.4	7214.1	2.488	203044_at	CHSY1
1279	1.9e-06	3204.5	1101.8	2.908	213139_at	SNAI2
1280	1.9e-06	513.5	1526	0.337	1564798_at	EEA1
1281	1.9e-06	414.4	1288.7	0.322	244866_at	ASB4
1282	1.9e-06	383.9	1136.9	0.338	230761_at	USP7
1283	1.9e-06	252.2	768.6	0.328	1557737_s_at	NKTR
1284	1.9e-06	926.7	1880.1	0.493	225431_x_at	ACY1L2
1285	1.9e-06	5760.6	2735.1	2.106	217853_at	TNS3
1286	1.9e-06	394.3	1153.8	0.342	227173_s_at	BACH2
1287	1.9e-06	2047.2	791.9	2.585	214214_s_at	C1QBP
1288	1.9e-06	313.2	723.3	0.433	215888_at	APRIN
1289	1.9e-06	433.3	941.7	0.46	223504_at	RBJ
1290	1.9e-06	271.6	770.4	0.353	236766_at	C8orf38
1291	1.9e-06	401	1194.5	0.336	233440_at
1292	2e-06	2831.8	1226	2.31	200961_at	SEPHS2
1293	2e-06	411.6	1437.3	0.286	237494_at
1294	2e-06	15214.7	2964.8	5.132	209140_x_at	HLA-B
1295	2e-06	353.2	993.3	0.356	243218_at	ADRBK2
1296	2e-06	11740.3	3218.4	3.648	209496_at	RARRES2
1297	2e-06	477.7	1374.8	0.347	1557555_at
1298	2e-06	3559.8	1803.4	1.974	213051_at	ZC3HAV1
1299	2.1e-06	4226.8	1842.6	2.294	201900_s_at	AKR1A1
1300	2.1e-06	2569.9	5577.2	0.461	238430_x_at	SLFN5
1301	2.1e-06	462.2	1626.6	0.284	233424_at	NRXN1
1302	2.1e-06	298.6	899	0.332	239945_at
1303	2.1e-06	4544.6	1445.1	3.145	219489_s_at	NXN
1304	2.1e-06	422.3	942.8	0.448	222164_at	FGFR1
1305	2.1e-06	488.7	1714.6	0.285	220576_at	PGAP1
1306	2.1e-06	2210.6	981.1	2.253	222981_s_at	RAB10
1307	2.1e-06	12536.9	1676	7.48	212353_at	SULF1
1308	2.1e-06	324.4	885.1	0.367	240156_at	RFX2
1309	2.2e-06	371.6	1250.7	0.297	238371_s_at	EPS8
1310	2.2e-06	705.9	2147.1	0.329	243736_at	METT5D1
1311	2.2e-06	325.4	891.8	0.365	241936_x_at
1312	2.2e-06	424.1	1378.7	0.308	239999_at	C21orf34
1313	2.2e-06	407	1277.5	0.319	240861_at
1314	2.2e-06	5397.9	2533.8	2.13	200713_s_at	MAPRE1
1315	2.2e-06	521.5	1577.3	0.331	239784_at	SMYD3
1316	2.2e-06	283.2	785.9	0.36	215069_at	NMT2
1317	2.2e-06	298	1117.9	0.267	235662_at	CCDC104
1318	2.2e-06	415.5	1340.6	0.31	1562933_at
1319	2.2e-06	470	1268.3	0.371	242853_at
1320	2.3e-06	8728.4	2392.5	3.648	215823_x_at
1321	2.3e-06	1164.5	503.5	2.313	227156_at	TNRC8
1322	2.3e-06	284.5	798.7	0.356	237798_at	MSRA
1323	2.3e-06	480.1	1425.6	0.337	1557633_at	LOC643318
1324	2.4e-06	2288.1	8333.6	0.275	216229_x_at	HCG2P7
1325	2.4e-06	5301.4	1885	2.812	201069_at	MMP2
1326	2.4e-06	4109.5	52585.8	0.078	209242_at	PEG3
1327	2.4e-06	3745.8	1726.2	2.17	203232_s_at	ATXN1
1328	2.4e-06	2637.4	1260.1	2.093	218190_s_at	UCRC
1329	2.4e-06	688.6	1453.9	0.474	48031_r_at	C5orf4
1330	2.4e-06	3778.8	9221.7	0.41	208082_x_at	MKRN4
1331	2.5e-06	1162.4	623	1.866	225278_at	PRKAB2
1332	2.5e-06	335.9	1091.6	0.308	242275_at	LOC642851
1333	2.5e-06	4641.5	1246.1	3.725	201431_s_at	DPYSL3
1334	2.5e-06	451.4	1362.1	0.331	237768_x_at
1335	2.5e-06	3018.8	815.5	3.702	202241_at	TRIB1
1336	2.5e-06	270.2	702.6	0.385	224340_at
1337	2.5e-06	269	682	0.394	239034_at	CXorf24
1338	2.5e-06	2475.4	1187	2.085	230875_s_at	ATP11A
1339	2.5e-06	2163.5	1030	2.1	223239_at	C14orf129
1340	2.5e-06	4949.2	2497.7	1.982	217870_s_at	CMPK
1341	2.5e-06	422.7	1819.3	0.232	1563075_s_at	ZC3HAV1
1342	2.5e-06	311.7	850.7	0.366	206364_at	KIF14
1343	2.6e-06	7836.7	2345.2	3.342	217927_at	SPCS1
1344	2.6e-06	17625.1	7733.5	2.279	200006_at	PARK7
1345	2.6e-06	10208.1	2688.7	3.797	215157_x_at	PABPC1
1346	2.6e-06	336.5	1210.5	0.278	242645_at
1347	2.6e-06	319.7	842.7	0.379	232877_at	RERE
1348	2.6e-06	394.3	1605.9	0.246	1559585_at	FLJ31033
1349	2.6e-06	11767.3	3047.1	3.862	202450_s_at	CTSK
1350	2.6e-06	372.1	823.5	0.452	233252_s_at	STRBP
1351	2.6e-06	320.7	1280.1	0.251	1552455_at	C9orf65
1352	2.6e-06	2089.4	999.7	2.09	222619_at	ZNF281
1353	2.6e-06	458.7	1059.7	0.433	225834_at	FAM72A
1354	2.6e-06	11685.6	2086.6	5.6	204620_s_at	CSPG2
1355	2.6e-06	275.3	727.7	0.378	1553153_at	ATP6V0D2
1356	2.6e-06	243.9	747.9	0.326	242501_at	RPL5
1357	2.7e-06	2328.6	664.3	3.505	220864_s_at	NDUFA13
1358	2.7e-06	7062.4	3006.6	2.349	212188_at	KCTD12
1359	2.7e-06	2210.6	992.7	2.227	212457_at	TFE3
1360	2.7e-06	5871.4	2775.8	2.115	213923_at	RAP2B
1361	2.7e-06	266.4	993.3	0.268	215643_at	SEMA3D
1362	2.7e-06	221.9	713.9	0.311	1554840_at	CNGA1
1363	2.8e-06	2300	1104.6	2.082	208959_s_at	TXNDC4
1364	2.8e-06	290.1	810.9	0.358	217164_at
1365	2.8e-06	386	1027	0.376	244132_x_at	GARS
1366	2.8e-06	255.9	686.4	0.373	1558648_at	CCDC32
1367	2.8e-06	2263.7	7567.9	0.299	224159_x_at	TRIM4
1368	2.8e-06	396.1	1121.8	0.353	236846_at	LOC284757
1369	2.8e-06	367.6	1566.9	0.235	1559882_at	SAMHD1
1370	2.8e-06	2704.5	8766.9	0.308	208120_x_at
1371	2.8e-06	1701.8	817.5	2.082	212295_s_at	SLC7A1
1372	2.8e-06	571.1	1280.3	0.446	236841_at
1373	2.8e-06	403.2	899.8	0.448	203793_x_at	PCGF2
1374	2.8e-06	361.1	1021	0.354	243615_at
1375	2.9e-06	347	910.5	0.381	236961_at	ATN1
1376	2.9e-06	516	1904.5	0.271	1561754_at
1377	2.9e-06	229.4	670.2	0.342	1554415_at	TAF5L
1378	2.9e-06	6471.6	2524.2	2.564	200703_at	DYNLL1
1379	2.9e-06	3772.5	1331.2	2.834	207543_s_at	P4HA1
1380	3e-06	426.7	1325.2	0.322	215385_at	FTO
1381	3e-06	437.9	1429.8	0.306	1557570_a_at	LOC285084
1382	3e-06	376.2	1101.5	0.342	215887_at	ZNF277
1383	3e-06	4427.8	1780.6	2.487	228785_at	ZNF281
1384	3e-06	1568.5	646.4	2.427	203605_at	SRP54
1385	3.1e-06	2985.1	12708.1	0.235	228728_at	FLJ21986
1386	3.1e-06	293.5	855.4	0.343	216757_at
1387	3.1e-06	335.3	1145.9	0.293	1558938_at
1388	3.1e-06	492.7	1709.5	0.288	239459_s_at	CYP19A1
1389	3.1e-06	1677.6	816.3	2.055	212648_at	DHX29
1390	3.1e-06	299.4	928	0.323	233445_at
1391	3.1e-06	375.7	885	0.425	241091_at
1392	3.1e-06	15396.6	1207.2	12.754	210809_s_at	POSTN
1393	3.1e-06	7336.7	3518.5	2.085	208634_s_at	MACF1
1394	3.2e-06	9748.3	27709.9	0.352	AFFX-BioB-3_at
1395	3.2e-06	16270.6	6268.8	2.595	201859_at	PRG1
1396	3.2e-06	5876.1	2466.8	2.382	204820_s_at	BTN3A3
1397	3.2e-06	454.3	1165.1	0.39	223846_at	AZI2
1398	3.2e-06	1034.3	3731	0.277	222187_x_at
1399	3.2e-06	698.1	2018.8	0.346	242448_at	MAP4K3
1400	3.3e-06	441.5	1070.3	0.413	1568815_a_at	DDX50
1401	3.3e-06	326.1	779.9	0.418	240727_s_at	RPESP
1402	3.3e-06	415	1112.7	0.373	235478_at	DCLRE1C
1403	3.3e-06	616.8	2036.4	0.303	244723_at
1404	3.3e-06	2504.1	1271.2	1.97	226000_at	CTTNBP2NL
1405	3.3e-06	1513.7	5265	0.288	232455_x_at	GPBP1
1406	3.3e-06	2785.3	1174.7	2.371	226810_at	C6orf155
1407	3.3e-06	368.8	1080.3	0.341	236808_at
1408	3.3e-06	232.7	943.9	0.247	227629_at	PRLR
1409	3.4e-06	259.7	578.5	0.449	218362_s_at	KIAA1008
1410	3.4e-06	541	1445.8	0.374	1559425_at	PRKCH
1411	3.4e-06	368.7	1063	0.347	232148_at	NSMAF
1412	3.4e-06	431.8	1320.9	0.327	240257_at	SYNJ2
1413	3.4e-06	3452.7	1030.4	3.351	200598_s_at	HSP90B1
1414	3.4e-06	491	1033.7	0.475	207283_at	RPL23AP13
1415	3.5e-06	1527.9	2896.1	0.528	1555916_at	RPUSD3
1416	3.5e-06	305	777.5	0.392	240165_at
1417	3.5e-06	353.3	942.4	0.375	1560474_at	NIPBL
1418	3.5e-06	5168.7	1681	3.075	208966_x_at	IFI16
1419	3.5e-06	280.8	749.8	0.374	219957_at	RUFY2
1420	3.5e-06	395.8	1145.3	0.346	233214_at	KLHL23
1421	3.6e-06	2363.8	1052.5	2.246	201433_s_at	PTDSS1
1422	3.6e-06	4799.5	1665.3	2.882	201723_s_at	GALNT1
1423	3.6e-06	497.4	956.1	0.52	216993_s_at	COL11A2
1424	3.6e-06	4847.5	2327.1	2.083	208731_at	RAB2
1425	3.6e-06	274	889.4	0.308	231087_at	RIC8B
1426	3.6e-06	245.6	565.5	0.434	235970_at	HCAP-G
1427	3.7e-06	1325.8	630.6	2.102	208919_s_at	NADK
1428	3.7e-06	992	3265.7	0.304	224940_s_at	PAPPA
1429	3.7e-06	535.9	1316.8	0.407	231844_at	MGC27345
1430	3.7e-06	3873.1	1680.2	2.305	212907_at	SLC30A1
1431	3.7e-06	482.8	1244.4	0.388	243992_at	ZMYM2
1432	3.7e-06	1747.8	817.6	2.138	217746_s_at	PDCD6IP
1433	3.7e-06	3741	1953.3	1.915	212066_s_at	USP34
1434	3.7e-06	3527.9	1460.8	2.415	201021_s_at	DSTN
1435	3.8e-06	4311.3	1543	2.794	223000_s_at	F11R
1436	3.9e-06	2778.3	1379.2	2.014	216304_x_at	YME1L1
1437	3.9e-06	270.7	786.1	0.344	242399_at	LY86
1438	3.9e-06	255.3	629.4	0.406	205305_at	FGL1
1439	4e-06	7973.9	2929.1	2.722	205292_s_at	HNRPA2B1
1440	4e-06	320.3	854.3	0.375	223658_at	KCNK6
1441	4e-06	3883.5	1852.9	2.096	200882_s_at	PSMD4
1442	4e-06	1491.5	3730	0.4	214051_at	MGC39900
1443	4e-06	9968.3	5114.8	1.949	208905_at	CYCS
1444	4e-06	2665.2	1099.6	2.424	222258_s_at	SH3BP4
1445	4e-06	9855	5168.5	1.907	200009_at	GDI2
1446	4e-06	6760.6	2302.5	2.936	205711_x_at	ATP5C1
1447	4e-06	5448	1396	3.903	211858_x_at	GNAS
1448	4.1e-06	2093.9	878.7	2.383	226601_at	SLC30A7
1449	4.1e-06	5086.2	2561.6	1.986	200775_s_at	HNRPK
1450	4.1e-06	3851.3	1964.1	1.961	225340_s_at	GPIAP1
1451	4.1e-06	3149.1	1456.6	2.162	211961_s_at	RAB7
1452	4.1e-06	251.3	551	0.456	240383_at	UBE2D3
1453	4.1e-06	11222.4	5430.7	2.066	211962_s_at	ZFP36L1
1454	4.1e-06	432.5	1223.3	0.354	244826_at	PITPNB
1455	4.1e-06	1680	611.9	2.746	203971_at	SLC31A1
1456	4.1e-06	304	1096.2	0.277	1570290_at
1457	4.1e-06	9791.7	2875	3.406	200905_x_at	HLA-E
1458	4.2e-06	193.9	479	0.405	232158_x_at	NPAL1
1459	4.2e-06	1963.5	7022.9	0.28	243147_x_at
1460	4.3e-06	244	604.4	0.404	235959_at	ARID4B
1461	4.3e-06	698.4	1917.9	0.364	206404_at	FGF9
1462	4.3e-06	340	947.4	0.359	215232_at	KIAA0672
1463	4.3e-06	505.8	1374.5	0.368	1558569_at	LOC645238
1464	4.3e-06	245.3	758.2	0.324	234604_at	LOC645352
1465	4.4e-06	414.3	1033.5	0.401	1563458_at	PARVA
1466	4.4e-06	317.4	1168.9	0.272	244636_at
1467	4.4e-06	370	1089.7	0.34	237006_at	AFF1
1468	4.4e-06	279.2	813.6	0.343	220728_at
1469	4.4e-06	369.5	1060.3	0.348	226877_at	LOC132241
1470	4.4e-06	509.2	1158	0.44	238842_at	C10orf12
1471	4.4e-06	727.9	2171.3	0.335	230077_at	SDHAL1
1472	4.5e-06	4023.4	2071.4	1.942	40225_at	GAK
1473	4.5e-06	287.2	915.8	0.314	1565976_at	FCHO2
1474	4.5e-06	418.6	946.6	0.442	1558369_at	MPHOSPH9
1475	4.5e-06	302.8	971.8	0.312	1563941_at
1476	4.5e-06	222.1	578.1	0.384	1569041_at	JMJD1C
1477	4.5e-06	339.9	820.5	0.414	1552633_at	ZNF101
1478	4.5e-06	1373.5	593.9	2.313	201659_s_at	ARL1
1479	4.5e-06	441.4	896.7	0.492	235628_x_at	FLJ33630
1480	4.5e-06	353.7	1189	0.297	230891_at	TUBE1
1481	4.6e-06	6042.1	2518.5	2.399	209094_at	DDAH1
1482	4.6e-06	719.9	2447.8	0.294	231213_at
1483	4.6e-06	4234.6	1119.3	3.783	218729_at	LXN
1484	4.6e-06	348.6	930.1	0.375	239555_at	LYN
1485	4.6e-06	434.9	1092.9	0.398	222891_s_at	BCL11A
1486	4.6e-06	226.1	703	0.322	220769_s_at	WDR78
1487	4.6e-06	452	1194.7	0.378	240363_at	ANK1
1488	4.6e-06	2993.4	855.6	3.499	221898_at	PDPN
1489	4.7e-06	2431.1	1058	2.298	221558_s_at	LEF1
1490	4.7e-06	2967.8	982.2	3.022	206656_s_at	C20orf3
1491	4.7e-06	213.4	575.3	0.371	1563649_at
1492	4.7e-06	4628.1	1761.6	2.627	206332_s_at	IFI16
1493	4.7e-06	259.1	931.7	0.278	1562276_at
1494	4.7e-06	294.1	952.2	0.309	1559697_a_at
1495	4.7e-06	593.8	1979.9	0.3	215856_at	CD33L3
1496	4.7e-06	266.6	908.5	0.293	1569540_at
1497	4.7e-06	1620.2	742.7	2.181	217736_s_at	EIF2AK1
1498	4.7e-06	8102.9	3762.3	2.154	223892_s_at	TMBIM4
1499	4.7e-06	3136.3	824.8	3.802	200728_at	ACTR2
1500	4.7e-06	7544.5	3468.6	2.175	200782_at	ANXA5
1501	4.7e-06	447	1042.6	0.429	1562836_at
1502	4.8e-06	8394	4183	2.007	217168_s_at	HERPUD1
1503	4.8e-06	299.1	777.3	0.385	1563455_at	KIAA0999
1504	4.8e-06	9985.9	2785.4	3.585	224187_x_at	HSPA8
1505	4.8e-06	388.5	1311.1	0.296	242851_at	KIAA1919
1506	4.8e-06	634.7	1429.8	0.444	242828_at	FIGN
1507	4.8e-06	4673.3	2019.3	2.314	201944_at	HEXB
1508	4.8e-06	1819.3	625.6	2.908	200600_at	MSN
1509	4.9e-06	300	742.1	0.404	242639_at	NARG2
1510	4.9e-06	270.3	763	0.354	232145_at	LOC388969
1511	4.9e-06	6021.3	2561	2.351	202428_x_at	DBI
1512	4.9e-06	298.3	939.5	0.318	1561642_at	PHACTR1
1513	5e-06	434.3	1344.2	0.323	1554250_s_at	TRIM73
1514	5e-06	400	1124.9	0.356	1563706_at	CRADD
1515	5e-06	245.8	703.3	0.349	1562613_at
1516	5e-06	3641.9	1445.8	2.519	201758_at	TSG101
1517	5.1e-06	5249.1	2190.9	2.396	39729_at	PRDX2
1518	5.2e-06	424.3	1564.1	0.271	234505_at	NRG3
1519	5.2e-06	250.9	624.9	0.402	1558401_at
1520	5.2e-06	2092.1	1010.1	2.071	202484_s_at	MBD2
1521	5.2e-06	2171.2	919	2.363	224651_at	C10orf9
1522	5.2e-06	278.5	793	0.351	242827_x_at	TNFAIP8
1523	5.2e-06	356	1057.9	0.337	243626_at	LOC389634
1524	5.3e-06	4467.9	1572.1	2.842	208680_at	PRDX1
1525	5.3e-06	633.1	1413.2	0.448	233300_at	TAS2R49
1526	5.3e-06	686	4397.8	0.156	205862_at	GREB1
1527	5.3e-06	4889.2	1833.4	2.667	200822_x_at	TPI1
1528	5.3e-06	539.1	1262.1	0.427	1566504_at
1529	5.3e-06	277	709	0.391	215478_at	RIMS2
1530	5.3e-06	3949.5	1289.1	3.064	202016_at	MEST
1531	5.3e-06	2249.3	907.9	2.477	228531_at	SAMD9
1532	5.3e-06	4243.2	1916.4	2.214	211270_x_at	PTBP1
1533	5.3e-06	2963	7319.9	0.405	227692_at	GNAI1
1534	5.3e-06	457.9	1476.9	0.31	233455_at
1535	5.3e-06	5911.9	1653.8	3.575	204083_s_at	TPM2
1536	5.4e-06	11435.3	5324.2	2.148	224619_at	CASC4
1537	5.4e-06	2209.1	997.2	2.215	201057_s_at	GOLGB1
1538	5.4e-06	268.4	843	0.318	1561417_x_at
1539	5.4e-06	425.2	1288.9	0.33	235153_at	RNF183
1540	5.4e-06	875.2	2477.1	0.353	227384_s_at	LOC644687
1541	5.5e-06	320.9	937.1	0.342	1556743_at	CGGBP1
1542	5.5e-06	280.9	674.1	0.417	238738_at	PSMD7
1543	5.5e-06	1529.4	6076.5	0.252	239017_at
1544	5.6e-06	13361.4	3648.7	3.662	212203_x_at	IFITM3
1545	5.6e-06	469.7	1105	0.425	232028_at	ZNF678
1546	5.6e-06	303.7	931.2	0.326	238360_s_at
1547	5.7e-06	2437.9	870.5	2.801	200039_s_at	PSMB2
1548	5.7e-06	392.3	977.5	0.401	238614_x_at	ZNF430
1549	5.7e-06	294.3	704.6	0.418	219023_at	C4orf16
1550	5.7e-06	5646	2990.3	1.888	211684_s_at	DYNC1I2
1551	5.7e-06	4677.3	2149	2.177	200972_at	TSPAN3
1552	5.7e-06	4539.5	1648.2	2.754	218162_at	OLFML3
1553	5.8e-06	500	1146.8	0.436	206960_at	GPR23
1554	5.8e-06	8488.8	3286.3	2.583	210968_s_at	RTN4
1555	5.8e-06	398.3	1315.5	0.303	241506_at	LPHN3
1556	5.8e-06	350.7	951.1	0.369	1565974_at	SUV420H1
1557	5.9e-06	308.5	902.2	0.342	240800_x_at	TYW1
1558	5.9e-06	2174.4	989.9	2.197	210293_s_at	SEC23B
1559	5.9e-06	364.2	1017.1	0.358	226919_at	DJ122O8.2
1560	5.9e-06	2543.9	1048.4	2.426	212266_s_at	SFRS5
1561	6e-06	509.6	1317.1	0.387	242068_at	BIRC6
1562	6e-06	684.2	1787.5	0.383	236123_at	ST7L
1563	6.1e-06	8566	3811.8	2.247	208980_s_at	UBC
1564	6.1e-06	496	1053.4	0.471	243790_at	ZNF585A
1565	6.1e-06	327.7	642.2	0.51	232800_at	LOC644424
1566	6.1e-06	315.9	883.9	0.357	238142_at	KCTD13
1567	6.2e-06	409.9	1226.8	0.334	237650_at	RABGAP1L
1568	6.2e-06	263.1	751.3	0.35	243293_at	SDHAL1
1569	6.2e-06	280.7	679.8	0.413	217678_at	SLC7A11
1570	6.2e-06	349.6	1138.8	0.307	239876_at	NFKB1
1571	6.2e-06	279.5	798.3	0.35	240728_at	PLCB4
1572	6.2e-06	4954.4	2396.3	2.068	209007_s_at	C1orf63
1573	6.5e-06	1588.6	733.2	2.167	224743_at
1574	6.5e-06	297.6	787.3	0.378	239960_x_at	LOC90624
1575	6.5e-06	363.8	1118.5	0.325	238185_at
1576	6.5e-06	3974.4	1093.5	3.635	232914_s_at	SYTL2
1577	6.5e-06	241.7	606.8	0.398	212362_at	ATP2A2
1578	6.5e-06	279.7	864.8	0.323	233122_at	KRTCAP2
1579	6.5e-06	217.6	543.3	0.401	239212_at	LTV1
1580	6.6e-06	378.6	913.6	0.414	231508_s_at
1581	6.6e-06	383.1	1006.2	0.381	236010_at	SH3D19
1582	6.6e-06	234.6	593.9	0.395	217042_at	RDH11
1583	6.7e-06	392.3	1438.5	0.273	207750_at	PRO1866
1584	6.7e-06	4748.1	1618.1	2.934	200625_s_at	CAP1
1585	6.7e-06	348.2	722.8	0.482	214298_x_at	2008-09-06
1586	6.7e-06	7022.5	2122.6	3.308	222288_at	PPP4R2
1587	6.7e-06	4417.9	1619.9	2.727	203753_at	TCF4
1588	6.7e-06	5169.4	2111.5	2.448	203903_s_at	HEPH
1589	6.7e-06	478.5	1426.3	0.335	1557240_a_at
1590	6.7e-06	297.1	786.7	0.378	240326_at
1591	6.7e-06	1469.6	644.3	2.281	212794_s_at	KIAA1033
1592	6.7e-06	5238.1	1444.3	3.627	200736_s_at	GPX1
1593	6.8e-06	6376.7	3119.8	2.044	224885_s_at	KRTCAP2
1594	6.8e-06	389.5	816.1	0.477	202199_s_at	SRPK1
1595	6.8e-06	5665.3	2213.3	2.56	210987_x_at	TPM1
1596	6.8e-06	224.7	639	0.352	215114_at	SENP3
1597	6.8e-06	734.5	1513	0.485	228711_at	ZNF37A
1598	6.9e-06	264.9	692.4	0.383	1557059_at	LOC254128
1599	6.9e-06	431.1	1059.1	0.407	206825_at	OXTR
1600	6.9e-06	193.4	445.8	0.434	242292_at	CXorf50
1601	6.9e-06	17996.6	6717.2	2.679	213275_x_at	CTSB
1602	6.9e-06	389.1	965	0.403	233364_s_at	LOC399959
1603	7e-06	16945.3	6850.7	2.474	211765_x_at	PPIA
1604	7e-06	473.8	1199.2	0.395	243020_at	FAM13A1OS
1605	7e-06	4751.4	2456.7	1.934	212582_at	OSBPL8
1606	7e-06	424.9	1231.3	0.345	239673_at	NR3C2
1607	7e-06	305.7	644.1	0.475	218772_x_at	TMEM38B
1608	7e-06	358.4	921.6	0.389	240146_at	CAPZA2
1609	7e-06	1742.1	843	2.067	203159_at	GLS
1610	7e-06	456.6	1314.9	0.347	234643_x_at	ACSM1
1611	7.1e-06	326.8	790.4	0.413	205871_at	PLGLB1
1612	7.1e-06	448.2	1022.1	0.439	226931_at	TMTC1
1613	7.2e-06	594.1	1775.8	0.335	1560128_x_at	RAD50
1614	7.2e-06	2215	977.5	2.266	217122_s_at
1615	7.2e-06	446.9	1520	0.294	233817_at
1616	7.3e-06	349.3	1382.3	0.253	243666_at
1617	7.3e-06	368.7	739.1	0.499	212218_s_at	FASN
1618	7.3e-06	337	1064.1	0.317	227695_at	GLYATL1
1619	7.3e-06	295.2	818	0.361	244340_x_at
1620	7.3e-06	232.1	653.8	0.355	215898_at
1621	7.3e-06	418.9	1344.7	0.312	1559127_x_at	KIAA0690
1622	7.3e-06	279.6	716.9	0.39	216012_at
1623	7.4e-06	405.8	922.7	0.44	1557112_a_at	VPS53
1624	7.4e-06	237	616	0.385	204422_s_at	FGF2
1625	7.4e-06	289.3	684	0.423	235543_at
1626	7.4e-06	646.5	2126.9	0.304	1562529_s_at	RORA
1627	7.5e-06	2091.3	931.1	2.246	217827_s_at	SPG21
1628	7.5e-06	424.3	1640	0.259	238410_x_at	C5orf13
1629	7.5e-06	1428.4	693.7	2.059	226832_at	RNF168
1630	7.5e-06	356.9	980.4	0.364	1556543_at	ZCCHC7
1631	7.5e-06	2726	10469.3	0.26	206551_x_at	KLHL24
1632	7.6e-06	460	919.7	0.5	210731_s_at	LGALS8
1633	7.6e-06	2005.7	963.9	2.081	213313_at	RABGAP1
1634	7.6e-06	321.4	972.8	0.33	243915_at	AMZ2
1635	7.6e-06	5331.2	2671.3	1.996	208091_s_at	ECOP
1636	7.6e-06	390.2	1016.9	0.384	234653_at
1637	7.7e-06	421.1	841.3	0.501	1552347_at	CRYZL1
1638	7.7e-06	3365.6	1524	2.208	202282_at	HADH2
1639	7.8e-06	7924.6	16042	0.494	214722_at	KIAA1245
1640	7.9e-06	652.2	1743.8	0.374	243691_at	DCUN1D4
1641	7.9e-06	1378	4311.4	0.32	221155_x_at
1642	8e-06	243.5	591.9	0.411	215507_x_at	RAB22A
1643	8e-06	461.2	1427.9	0.323	234624_at	HHLA2
1644	8e-06	362.4	1095.7	0.331	1552318_at	KCNH2
1645	8e-06	1938.5	925.7	2.094	213198_at	ACVR1B
1646	8e-06	1694.8	845.2	2.005	208407_s_at	CTNND1
1647	8.1e-06	363.6	863.7	0.421	242373_at	LOC642851
1648	8.1e-06	437.7	1302.7	0.336	237626_at	RB1CC1
1649	8.1e-06	257.2	837.8	0.307	216466_at	NAV3
1650	8.1e-06	304.9	766.5	0.398	239857_at
1651	8.1e-06	429.8	1242.6	0.346	243462_s_at	BTBD3
1652	8.2e-06	365.3	801.1	0.456	244350_at
1653	8.2e-06	2860.3	1142	2.505	201828_x_at	CXX1
1654	8.2e-06	268.6	658.2	0.408	237218_at	RP11-82K18.3
1655	8.3e-06	301.1	699.3	0.431	240046_at
1656	8.3e-06	9639.6	4917.3	1.96	201385_at	DHX15
1657	8.3e-06	2932.6	1468.3	1.997	225932_s_at	HNRPA2B1
1658	8.4e-06	310.3	862.2	0.36	239551_at	TMED3
1659	8.4e-06	1822	718.8	2.535	218589_at	P2RY5
1660	8.4e-06	3129.3	1456.3	2.149	225405_at	HNRPUL2
1661	8.5e-06	202.8	457.3	0.443	1569713_at
1662	8.5e-06	333.3	797	0.418	242671_at	MID1
1663	8.5e-06	787.4	2233.9	0.352	1559054_a_at	PPP1R7
1664	8.6e-06	1848.9	675	2.739	225808_at	LOC124512
1665	8.6e-06	475.5	1477.5	0.322	1562664_at	LOC286009
1666	8.6e-06	268.7	547.1	0.491	220137_at	FLJ20674
1667	8.6e-06	1761.3	3423.7	0.514	204403_x_at	KIAA0738
1668	8.6e-06	384.2	1060.3	0.362	229364_at	LOC646870
1669	8.6e-06	329.9	840.4	0.393	239492_at	SEC14L4
1670	8.7e-06	443.3	1180.5	0.376	1552362_a_at	LEAP-2
1671	8.7e-06	737.6	1862.3	0.396	228393_s_at	ZNF302
1672	8.7e-06	308.2	832.4	0.37	237747_at	FAM107B
1673	8.7e-06	3094.3	1433.3	2.159	201726_at	ELAVL1
1674	8.7e-06	1184.5	475.7	2.49	233080_s_at	PRPF40A
1675	8.7e-06	584.5	1284.2	0.455	64440_at	IL17RC
1676	8.7e-06	291.7	814.6	0.358	217554_at
1677	8.7e-06	799.3	1714	0.466	57739_at	DND1
1678	8.8e-06	476	1420.4	0.335	244075_at	HSD17B7P2
1679	8.9e-06	3781.4	1582.2	2.39	210616_s_at	SEC31L1
1680	8.9e-06	494.2	1409.1	0.351	1565689_at
1681	8.9e-06	20913.1	7652.5	2.733	214247_s_at	DKK3
1682	9e-06	446.7	1314	0.34	207734_at	LAX1
1683	9.2e-06	342.5	991.6	0.345	222073_at	COL4A3
1684	9.2e-06	467.3	1418.6	0.329	1570061_at	RAB7
1685	9.2e-06	3969.8	1935.9	2.051	201623_s_at	DARS
1686	9.3e-06	967.6	2321.9	0.417	243801_x_at
1687	9.3e-06	412	905.4	0.455	205189_s_at	FANCC
1688	9.3e-06	236.3	620.5	0.381	222320_at
1689	9.4e-06	371.9	780.9	0.476	204404_at	SLC12A2
1690	9.4e-06	294.2	733	0.401	242693_at	CDC2L5
1691	9.4e-06	4341.7	1455.9	2.982	219410_at	TMEM45A
1692	9.4e-06	3578	1761.2	2.032	225519_at	PPP4R2
1693	9.5e-06	11572	5772.1	2.005	226385_s_at	C7orf30
1694	9.5e-06	248.7	787.7	0.316	1557804_at	SP3
1695	9.5e-06	1342.6	658.8	2.038	203775_at	SLC25A13
1696	9.6e-06	2369.7	1282.5	1.848	229640_x_at	LOC646201
1697	9.6e-06	9382.1	2957.9	3.172	202555_s_at	MYLK
1698	9.6e-06	317.6	876.1	0.363	1564378_a_at	EXT1
1699	9.6e-06	310.6	715.3	0.434	214699_x_at	WIPI2
1700	9.6e-06	2032.2	684.1	2.971	214464_at	CDC42BPA
1701	9.7e-06	284.1	624.9	0.455	227988_s_at	VPS13A
1702	9.7e-06	335.5	947.4	0.354	1569053_at	AP3M2
1703	9.8e-06	2146.1	999	2.148	202814_s_at	HEXIM1
1704	9.9e-06	329.8	770.3	0.428	1558527_at
1705	9.9e-06	296.8	819.4	0.362	233425_at	ZCCHC2
1706	9.9e-06	313.8	778.4	0.403	235815_at	TSHZ2
1707	1e-05	277.1	761.7	0.364	216756_at
1708	1e-05	250.2	539	0.464	241832_at	FAM98A
1709	1e-05	485.6	1442	0.337	242611_at	DOCK7
1710	1.01e-05	1855.8	865.3	2.145	233936_s_at	ZNF403
1711	1.01e-05	7267.3	930.5	7.81	209875_s_at	SPP1
1712	1.01e-05	3208.4	1095.5	2.929	221485_at	B4GALT5
1713	1.01e-05	2846.9	630.2	4.517	212314_at	KIAA0746
1714	1.02e-05	4325.7	1150.9	3.759	202499_s_at	SLC2A3
1715	1.02e-05	336.1	943.2	0.356	243158_at	NT5C2
1716	1.02e-05	402.1	1262.5	0.318	204364_s_at	REEP1
1717	1.03e-05	657.6	1729.6	0.38	233867_at
1718	1.03e-05	311.2	777.8	0.4	233079_at	MERTK
1719	1.04e-05	616.6	1416	0.435	237301_at
1720	1.04e-05	444.5	1164.2	0.382	244185_at	METAP2
1721	1.05e-05	211.9	572.6	0.37	217340_at	LOC645452
1722	1.05e-05	476.3	1088.5	0.438	222735_at	TMEM38B
1723	1.06e-05	263.6	592	0.445	1569690_at	CCDC36
1724	1.06e-05	2819.9	1290.5	2.185	218102_at	DERA
1725	1.06e-05	10492.3	5154.2	2.036	212149_at	KIAA0143
1726	1.06e-05	6919.6	2947.1	2.348	201923_at	PRDX4
1727	1.09e-05	1767.1	734.7	2.405	214435_x_at	RALA
1728	1.09e-05	3063	1494.3	2.05	212503_s_at	DIP2C
1729	1.1e-05	3378.7	1461.4	2.312	201876_at	PON2
1730	1.1e-05	473	1643	0.288	243819_at	GNG2
1731	1.1e-05	332.9	978	0.34	234502_at
1732	1.11e-05	403.1	1635.9	0.246	243929_at	ZNF533
1733	1.11e-05	339.3	1015.1	0.334	235446_at	XIST
1734	1.12e-05	1005.5	2414.3	0.416	1554595_at	SYMPK
1735	1.12e-05	4444.7	1622.2	2.74	202857_at	TMEM4
1736	1.12e-05	244.9	689.3	0.355	231961_at	RBPMS
1737	1.13e-05	229.3	650.9	0.352	1562089_at	GLYATL1
1738	1.13e-05	285.1	729.9	0.391	243077_at
1739	1.13e-05	1894.6	744	2.547	201124_at	ITGB5
1740	1.14e-05	5321.3	2460	2.163	201200_at	CREG1
1741	1.15e-05	4319.7	2244.2	1.925	208801_at	SRP72
1742	1.15e-05	6361.3	2658.4	2.393	200878_at	EPAS1
1743	1.16e-05	326.2	882.8	0.37	242563_at
1744	1.17e-05	6903.4	2623.7	2.631	208870_x_at	ATP5C1
1745	1.17e-05	640.2	1316.5	0.486	235369_at	C14orf28
1746	1.17e-05	407.1	1164	0.35	232841_at
1747	1.18e-05	343.8	955	0.36	221143_at	RPA4
1748	1.18e-05	497.3	1423.6	0.349	239474_at	SLC6A6
1749	1.18e-05	2195.4	1013	2.167	203607_at	INPP5F
1750	1.18e-05	254.7	705.5	0.361	208276_at
1751	1.18e-05	7201.9	3589	2.007	213404_s_at	RHEB
1752	1.2e-05	2298.6	1056	2.177	224711_at	YY1
1753	1.21e-05	7938.7	3413.3	2.326	201757_at	NDUFS5
1754	1.21e-05	519.5	1610.8	0.323	214235_at	CYP3A5
1755	1.21e-05	1646	748.1	2.2	203857_s_at	PDIA5
1756	1.21e-05	280.4	758.1	0.37	238489_at
1757	1.22e-05	380.6	1002.3	0.38	243827_at	ZFAND3
1758	1.22e-05	2082.6	541.5	3.846	201939_at	PLK2
1759	1.22e-05	21944.9	11501.3	1.908	200004_at	EIF4G2
1760	1.22e-05	6290.4	3274.2	1.921	202077_at	NDUFAB1
1761	1.22e-05	359.7	982.1	0.366	215252_at	DNAJC7
1762	1.23e-05	364.8	1136.1	0.321	220221_at	VPS13D
1763	1.23e-05	234.1	615.6	0.38	239983_at	SLC30A8
1764	1.24e-05	11061.4	5421.1	2.04	212010_s_at	CDV3
1765	1.24e-05	3136.4	14786.9	0.212	1569409_x_at	INHA
1766	1.24e-05	2292.9	859.1	2.669	200918_s_at	SRPR
1767	1.25e-05	212.7	615.2	0.346	242512_at	MYO9A
1768	1.26e-05	213.5	490.8	0.435	232338_at	ZNF714
1769	1.26e-05	1762	785.3	2.244	202651_at	LPGAT1
1770	1.26e-05	322.6	730.4	0.442	239794_at	IARS
1771	1.26e-05	1164.5	4706.6	0.247	215587_x_at	BTBD14B
1772	1.27e-05	263.2	756.5	0.348	1557828_a_at	LOC646916
1773	1.28e-05	361.6	1096.2	0.33	242966_x_at
1774	1.28e-05	399	1333.2	0.299	237510_at	MYNN
1775	1.29e-05	12029.9	4162.8	2.89	AFFX-HUMRGE/M10098_M_at
1776	1.3e-05	3117.4	1343.7	2.32	201949_x_at	CAPZB
1777	1.3e-05	4681.5	1765.5	2.652	201761_at	MTHFD2
1778	1.31e-05	412.9	1077.3	0.383	236614_at	LOC440455
1779	1.31e-05	432.6	941.1	0.46	232366_at	KIAA0232
1780	1.31e-05	2377.2	893	2.662	207805_s_at	PSMD9
1781	1.32e-05	789.2	1670.3	0.472	219821_s_at	GFOD1
1782	1.32e-05	3424.9	1220.2	2.807	211936_at	HSPA5
1783	1.32e-05	5999.9	3373.8	1.778	211951_at	NOLC1
1784	1.33e-05	7406.9	1571.2	4.714	217398_x_at	GAPDH
1785	1.33e-05	292	801.9	0.364	240665_at	CUGBP2
1786	1.33e-05	525.2	1256.8	0.418	207608_x_at	CYP1A2
1787	1.34e-05	19769.2	2122.6	9.314	227140_at
1788	1.34e-05	408.4	1340.9	0.305	239576_at	MTUS1
1789	1.34e-05	325.2	754.9	0.431	242673_at	UBE3C
1790	1.34e-05	466.5	1605.4	0.291	215311_at
1791	1.35e-05	499.7	1295.4	0.386	230713_at	ZCCHC11
1792	1.35e-05	259.3	713.2	0.364	214153_at	ELOVL5
1793	1.36e-05	3207.3	1359	2.36	219053_s_at	VPS37C
1794	1.37e-05	313.4	839.3	0.373	241472_at	DMXL1
1795	1.37e-05	2558.9	1371.1	1.866	203430_at	HEBP2
1796	1.37e-05	4997	1863.6	2.681	202820_at	AHR
1797	1.37e-05	3330.8	1809.5	1.841	220495_s_at	C5orf14
1798	1.37e-05	301	729.9	0.412	224240_s_at	CCL28
1799	1.37e-05	365	878.9	0.415	215418_at	PARVA
1800	1.38e-05	212.1	568.2	0.373	234923_at	GARNL1
1801	1.38e-05	3675.6	1938.6	1.896	225174_at	DNAJC10
1802	1.39e-05	3762.9	1253.3	3.002	212013_at	PXDN
1803	1.39e-05	8338.9	2862.8	2.913	201324_at	EMP1
1804	1.41e-05	245.5	615.8	0.399	241053_at
1805	1.44e-05	472.7	1169.9	0.404	230008_at	LOC221981
1806	1.44e-05	289.1	689.4	0.419	232911_at	ZFP14
1807	1.44e-05	5726.8	2824.6	2.027	201210_at	DDX3X
1808	1.44e-05	17873.4	8448.1	2.116	208747_s_at	C1S
1809	1.44e-05	296.1	758.1	0.391	232502_at
1810	1.44e-05	6972.1	19645.3	0.355	209120_at	NR2F2
1811	1.45e-05	4371.2	2072.9	2.109	225336_at	SFRS2IP
1812	1.47e-05	7218	1889.1	3.821	217979_at	TSPAN13
1813	1.47e-05	3552.1	1913.1	1.857	205545_x_at	DNAJC8
1814	1.48e-05	282.7	655.9	0.431	1561705_at	TTBK2
1815	1.49e-05	52407.3	25494	2.056	217733_s_at	TMSB10
1816	1.49e-05	403.4	982.1	0.411	232135_at	SAP30L
1817	1.5e-05	2126.7	1144.9	1.858	201331_s_at	STAT6
1818	1.51e-05	316.2	706	0.448	1556180_at
1819	1.51e-05	2664.7	999.7	2.665	200842_s_at	EPRS
1820	1.51e-05	352.8	769.3	0.459	236128_at
1821	1.52e-05	234.7	609.1	0.385	235754_at	HFE
1822	1.53e-05	3150.5	1274.7	2.472	208864_s_at	TXN
1823	1.53e-05	444.5	1220.4	0.364	233274_at	NCK1
1824	1.53e-05	364.1	933.2	0.39	232726_at	MAML3
1825	1.54e-05	463.2	1030.8	0.449	242539_at	MGC42174
1826	1.55e-05	253.8	665.3	0.381	237446_at
1827	1.56e-05	1024.8	3277.4	0.313	223781_x_at	ADH4
1828	1.56e-05	463.6	1094.6	0.424	229787_s_at	OGT
1829	1.56e-05	4455.4	1535.8	2.901	209036_s_at	MDH2
1830	1.57e-05	523.3	1607.4	0.326	239144_at	B3GAT2
1831	1.57e-05	236.4	576.6	0.41	214720_x_at	2008-09-10
1832	1.57e-05	3884.6	849.2	4.574	205483_s_at	ISG15
1833	1.57e-05	223.5	569.6	0.392	241853_at
1834	1.58e-05	2615.7	1392.8	1.878	200694_s_at	DDX24
1835	1.59e-05	345.7	1018.7	0.339	220874_at
1836	1.59e-05	4523.9	2296.9	1.97	222997_s_at	MRPS21
1837	1.59e-05	389.2	1101.5	0.353	219368_at	NAP1L2
1838	1.59e-05	3145.1	1187.9	2.648	208891_at	DUSP6
1839	1.6e-05	329.6	936.6	0.352	239540_at	GTF3C1
1840	1.6e-05	6897.6	3198.4	2.157	218854_at	SART2
1841	1.6e-05	459.6	1290.7	0.356	1563521_at
1842	1.61e-05	4496.4	1060.7	4.239	201231_s_at	ENO1
1843	1.61e-05	316.3	762.9	0.415	237448_at
1844	1.61e-05	2812.7	1240.4	2.268	223207_x_at	PHPT1
1845	1.61e-05	604.3	1323.3	0.457	232406_at	JAG1
1846	1.62e-05	285.4	649.5	0.439	237778_at	DIAPH2
1847	1.62e-05	276.4	744.1	0.371	244803_at	YY1AP1
1848	1.62e-05	237.8	660.1	0.36	242849_at	SASH1
1849	1.62e-05	529.5	1451.6	0.365	231867_at	ODZ2
1850	1.64e-05	461.8	1224.4	0.377	211277_x_at	APP
1851	1.65e-05	494.1	1631.2	0.303	238886_at	TMED10
1852	1.66e-05	333.1	904.4	0.368	1569960_at	LOC643452
1853	1.66e-05	263.1	736.2	0.357	215554_at	GPLD1
1854	1.66e-05	603.5	1159.9	0.52	228694_at
1855	1.67e-05	9791.2	4161.8	2.353	201669_s_at	MARCKS
1856	1.68e-05	332	1000.9	0.332	215445_x_at
1857	1.68e-05	736	2780.3	0.265	231067_s_at	AKAP12
1858	1.68e-05	2166.1	930.2	2.329	214141_x_at	SFRS7
1859	1.69e-05	643.8	1580.9	0.407	242669_at	UFM1
1860	1.69e-05	984.5	1905.7	0.517	203957_at	E2F6
1861	1.7e-05	1178.1	4785.4	0.246	242862_x_at
1862	1.71e-05	176.8	394.6	0.448	238946_at	C11orf54
1863	1.71e-05	3672	2040.5	1.8	224570_s_at	IRF2BP2
1864	1.72e-05	422.8	1270.7	0.333	1556989_at	ADAMTS9
1865	1.73e-05	7676.1	3912.1	1.962	210891_s_at	GTF2I
1866	1.73e-05	2285.8	1077.9	2.121	217892_s_at	LIMA1
1867	1.73e-05	359.5	889.9	0.404	228777_at	KBTBD3
1868	1.73e-05	1398.7	719.9	1.943	218989_x_at	SLC30A5
1869	1.73e-05	285.6	685.7	0.417	1562681_at	LOC399851
1870	1.74e-05	427.1	1006.4	0.424	1560754_at	CMTM7
1871	1.74e-05	9896.4	1315	7.526	212488_at	COL5A1
1872	1.74e-05	383.8	923.2	0.416	239049_at	ROCK1
1873	1.77e-05	10706	5508	1.944	208775_at	XPO1
1874	1.77e-05	330	749.2	0.44	233315_at	CTBP2
1875	1.78e-05	265.3	782.1	0.339	233995_at	KIAA0372
1876	1.78e-05	553.9	1341.1	0.413	233369_at	SOS2
1877	1.78e-05	2563.9	1218.4	2.104	201901_s_at	YY1
1878	1.79e-05	523	1281.5	0.408	244648_at	CCDC93
1879	1.79e-05	430.9	1041.9	0.414	1552942_at	FLJ30430
1880	1.8e-05	3150.6	1335.3	2.359	204955_at	SRPX
1881	1.82e-05	322.7	722	0.447	238439_at	ANKRD22
1882	1.82e-05	1897	835.4	2.271	202408_s_at	PRPF31
1883	1.83e-05	628.4	2190.7	0.287	239840_at
1884	1.84e-05	705.3	1402.3	0.503	244397_at	STMN4
1885	1.85e-05	436.9	1558.9	0.28	1553706_at	HTRA4
1886	1.86e-05	2894.7	1518.3	1.907	212447_at	KBTBD2
1887	1.86e-05	1794	914.9	1.961	224957_at	LOC497661
1888	1.86e-05	370.2	1150.3	0.322	233713_at	SMYD2
1889	1.86e-05	680.8	1599.4	0.426	243931_at
1890	1.87e-05	279.2	918.3	0.304	243763_x_at	KIAA0226
1891	1.87e-05	393.8	814.8	0.483	229558_at	MGC16824
1892	1.88e-05	264.7	604.2	0.438	241867_at	PARP6
1893	1.88e-05	645.2	1418.1	0.455	238009_at
1894	1.89e-05	331.9	1117.4	0.297	1557164_a_at	LOC375748
1895	1.89e-05	321.1	754.7	0.425	220533_at
1896	1.9e-05	12468	3166.1	3.938	1558688_at	LOC441461
1897	1.9e-05	305.9	781.4	0.391	243981_at	STK4
1898	1.91e-05	510.2	1142.5	0.447	209685_s_at	PRKCB1
1899	1.91e-05	5327.4	2177.4	2.447	204135_at	DOC1
1900	1.91e-05	19028	8005.7	2.377	214039_s_at	LAPTM4B
1901	1.91e-05	519.9	1313	0.396	232527_at
1902	1.91e-05	3452.1	1580.4	2.184	201371_s_at	CUL3
1903	1.93e-05	422.8	1067.9	0.396	230892_at	DERA
1904	1.93e-05	9179	3708.3	2.475	215388_s_at	CFHR1
1905	1.95e-05	11010.5	43572	0.253	1561346_at
1906	1.95e-05	5024.8	1397.4	3.596	209312_x_at	HLA-DRB1
1907	1.97e-05	708.6	1782.2	0.398	1557817_a_at
1908	1.97e-05	339.1	732.1	0.463	1552621_at	LOC442609
1909	1.97e-05	256	704.8	0.363	241913_at	KLHL8
1910	1.98e-05	1850.5	680.2	2.721	224900_at	ANKFY1
1911	1.98e-05	1607.2	889.4	1.807	218117_at	RBX1
1912	1.99e-05	231.5	557.6	0.415	242059_at	ETNK1
1913	1.99e-05	459.3	1419.7	0.324	231091_x_at
1914	2.01e-05	295.6	790.2	0.374	236322_at	FLJ31951
1915	2.02e-05	249	714.4	0.349	239340_at
1916	2.03e-05	493	1179.5	0.418	235374_at	MDH1
1917	2.03e-05	1555.7	708.7	2.195	213238_at	ATP10D
1918	2.03e-05	3931.3	1825.1	2.154	229872_s_at	LOC440667
1919	2.04e-05	9235.3	4604.9	2.006	200794_x_at	DAZAP2
1920	2.04e-05	3493.4	1422.6	2.456	217917_s_at	DYNLRB1
1921	2.04e-05	278.9	725.6	0.384	1569484_s_at	MDN1
1922	2.04e-05	3188.8	992.4	3.213	232032_x_at	SDF4
1923	2.04e-05	211.9	493.7	0.429	206218_at	MAGEB2
1924	2.05e-05	484.5	1141.7	0.424	233209_at	LOC200609
1925	2.05e-05	6900.6	3142	2.196	220526_s_at	MRPL20
1926	2.06e-05	320.3	706.8	0.453	237741_at	SLC25A36
1927	2.06e-05	270.7	780.1	0.347	235954_at	ANP32A
1928	2.07e-05	2073.3	391.7	5.293	1567107_s_at	TPM4
1929	2.07e-05	377.8	1245.4	0.303	241487_at	MT1X
1930	2.08e-05	394.2	901.2	0.437	225420_at	GPAM
1931	2.12e-05	5216.8	1041.8	5.007	211597_s_at	HOP
1932	2.12e-05	3374	951.9	3.544	200923_at	LGALS3BP
1933	2.12e-05	4485.2	2306.1	1.945	46665_at	SEMA4C
1934	2.13e-05	541.8	1334.8	0.406	240690_at	DKFZp761P0423
1935	2.14e-05	315.9	916.8	0.345	242234_at	BIRC4BP
1936	2.14e-05	9398.5	4516.7	2.081	201312_s_at	SH3BGRL
1937	2.17e-05	1253.1	4121.8	0.304	233193_x_at	INTS4
1938	2.19e-05	288.1	790.3	0.365	240442_at	TMEM77
1939	2.19e-05	2299.3	9257.5	0.248	204719_at	ABCA8
1940	2.23e-05	3435.7	1300.6	2.642	223047_at	CMTM6
1941	2.23e-05	5488	1707.7	3.214	226702_at	LOC129607
1942	2.24e-05	300.6	605.4	0.497	1553987_at	C12orf47
1943	2.25e-05	330.5	817.3	0.404	1568807_a_at
1944	2.26e-05	327.5	1372.3	0.239	219895_at	FAM70A
1945	2.27e-05	324	873.5	0.371	237782_at	PARD3
1946	2.27e-05	474.6	1451.5	0.327	213371_at	LDB3
1947	2.27e-05	438.6	1184.1	0.37	243561_at	YAF2
1948	2.28e-05	433.8	1018.4	0.426	240111_at	RHOBTB3
1949	2.3e-05	7214	3828.6	1.884	200668_s_at	UBE2D3
1950	2.31e-05	3164	1511.8	2.093	201664_at	SMC4
1951	2.32e-05	553.6	1227.2	0.451	230387_at	ATP2C1
1952	2.32e-05	219	612.8	0.357	221681_s_at	DSPP
1953	2.33e-05	3240	1121.4	2.889	200005_at	EIF3S7
1954	2.33e-05	326.3	746.3	0.437	205235_s_at	MPHOSPH1
1955	2.33e-05	2401	1237.6	1.94	221518_s_at	USP47
1956	2.34e-05	290.4	622.3	0.467	221047_s_at	MARK1
1957	2.34e-05	322.6	621.2	0.519	219843_at	IPP
1958	2.35e-05	866.7	1793.9	0.483	216028_at	DKFZP564C152
1959	2.37e-05	279.5	899	0.311	216110_x_at
1960	2.37e-05	5328.1	2531.6	2.105	200804_at	TEGT
1961	2.38e-05	335.3	1174.3	0.286	1562736_at	LHX9
1962	2.38e-05	351.5	905	0.388	1556835_s_at
1963	2.38e-05	2953.5	1255.3	2.353	221741_s_at	YTHDF1
1964	2.38e-05	355.6	1052.8	0.338	244427_at	KIF23
1965	2.38e-05	300.8	591.3	0.509	232088_x_at
1966	2.39e-05	389.1	924	0.421	242743_at	IL4R
1967	2.39e-05	519	1132	0.458	1559682_at	LOC653524
1968	2.39e-05	423.7	795.9	0.532	235938_at
1969	2.39e-05	456.8	841.3	0.543	240121_x_at	LOC388526
1970	2.39e-05	278.1	587.3	0.474	239228_at	CSNK2A1
1971	2.4e-05	6067.5	2762	2.197	224983_at	SCARB2
1972	2.41e-05	12523	4635.2	2.702	201110_s_at	THBS1
1973	2.42e-05	460.1	1573.2	0.292	228885_at	MAMDC2
1974	2.42e-05	266	784.5	0.339	234235_at	LOC645850
1975	2.42e-05	3128	948.5	3.298	200046_at	DAD1
1976	2.42e-05	2305.2	805.2	2.863	235733_at	PPP4R2
1977	2.42e-05	6257.8	2960.3	2.114	212852_s_at	TROVE2
1978	2.42e-05	655.9	1479.3	0.443	1554455_at	LINS1
1979	2.42e-05	3498.3	1716.2	2.038	202381_at	ADAM9
1980	2.44e-05	386.7	884.7	0.437	211328_x_at	HFE
1981	2.44e-05	989.3	2259.9	0.438	225046_at	LOC389831
1982	2.45e-05	502.9	1314.2	0.383	238836_at
1983	2.46e-05	275.8	659.8	0.418	1565566_a_at	STX7
1984	2.47e-05	448.9	1106.1	0.406	242920_at	KIAA0999
1985	2.47e-05	4196.1	1366.6	3.07	222978_at	SURF4
1986	2.48e-05	297.8	849.3	0.351	233321_x_at	BRD1
1987	2.49e-05	4890.2	1717.2	2.848	234994_at	KIAA1913
1988	2.49e-05	401.7	1157.8	0.347	231616_at
1989	2.49e-05	426.9	1257.3	0.34	1557586_s_at	ATP6V1H
1990	2.49e-05	603.9	1676.2	0.36	243088_at	C2orf4
1991	2.49e-05	318.3	838.3	0.38	228610_at	TM9SF3
1992	2.5e-05	485.3	1142	0.425	204635_at	RPS6KA5
1993	2.5e-05	312.7	565.3	0.553	242253_at	LOC400708
1994	2.52e-05	372.4	878.2	0.424	232538_at
1995	2.53e-05	1789.6	826.6	2.165	225256_at
1996	2.56e-05	1199.7	2637.3	0.455	234807_x_at
1997	2.57e-05	472.3	1118.4	0.422	209535_s_at	C3orf58
1998	2.59e-05	300.4	758.1	0.396	220180_at	CCDC68
1999	2.59e-05	324.6	896	0.362	240061_at	LOC54103
[truncated: 704 more rows]
