# Supplementary material for: Connective tissue growth factor as a novel therapeutic target in high grade serous ovarian cancer
Source: Oncotarget. 2015 Nov 11;6(42):44551–62. doi: 10.18632/oncotarget.6082 (PMC4792575; doi:10.18632/oncotarget.6082)
Supplement: Supplementary file 3 [file oncotarget-06-44551-s003.xlsx]

## Sheet: Table 1
PROBEID	SYMBOL	GENENAME	ENTREZID
1552309_a_at	NEXN	nexilin (F actin binding protein)	91624
201110_s_at	THBS1	thrombospondin 1	7057
201261_x_at	BGN	biglycan	633
201278_at	DAB2	Dab, mitogen-responsive phosphoprotein, homolog 2 (Drosophila)	1601
201438_at	COL6A3	collagen, type VI, alpha 3	1293
201505_at	LAMB1	laminin, beta 1	3912
202202_s_at	LAMA4	laminin, alpha 4	3910
202310_s_at	COL1A1	collagen, type I, alpha 1	1277
202450_s_at	CTSK	cathepsin K	1513
202766_s_at	FBN1	fibrillin 1	2200
203083_at	THBS2	thrombospondin 2	7058
203325_s_at	COL5A1	collagen, type V, alpha 1	1289
204135_at	FILIP1L	filamin A interacting protein 1-like	11259
204589_at	NUAK1	NUAK family, SNF1-like kinase, 1	9891
204620_s_at	VCAN	versican	1462
208131_s_at	PTGIS	prostaglandin I2 (prostacyclin) synthase	5740
209242_at	PEG3	paternally expressed 3	5178
209596_at	MXRA5	matrix-remodelling associated 5	25878
209651_at	TGFB1I1	transforming growth factor beta 1 induced transcript 1	7041
210139_s_at	PMP22	peripheral myelin protein 22	5376
211980_at	COL4A1	collagen, type IV, alpha 1	1282
212488_at	COL5A1	collagen, type V, alpha 1	1289
212667_at	SPARC	secreted protein, acidic, cysteine-rich (osteonectin)	6678
213139_at	SNAI2	snail family zinc finger 2	6591
213429_at	BICC1	bicaudal C homolog 1 (Drosophila)	80114
213905_x_at	BGN	biglycan	633
214696_at	MIR22HG	MIR22 host gene (non-protein coding)	84981
217762_s_at	RAB31	RAB31, member RAS oncogene family	11031
217764_s_at	RAB31	RAB31, member RAS oncogene family	11031
218162_at	OLFML3	olfactomedin-like 3	56944
221731_x_at	VCAN	versican	1462
221898_at	PDPN	podoplanin	10630
222288_at	NA	NA	NA
224694_at	ANTXR1	anthrax toxin receptor 1	84168
225242_s_at	CCDC80	coiled-coil domain containing 80	151887
225481_at	FRMD6	FERM domain containing 6	122786
225664_at	COL12A1	collagen, type XII, alpha 1	1303
225681_at	CTHRC1	collagen triple helix repeat containing 1	115908
225782_at	MSRB3	methionine sulfoxide reductase B3	253827
225897_at	MARCKS	myristoylated alanine-rich protein kinase C substrate	4082
226237_at	COL8A1	collagen, type VIII, alpha 1	1295
227140_at	INHBA	inhibin, beta A	3624
229218_at	COL1A2	collagen, type I, alpha 2	1278
229802_at	WISP1	WNT1 inducible signaling pathway protein 1	8840
232914_s_at	SYTL2	synaptotagmin-like 2	54843
234994_at	TMEM200A	transmembrane protein 200A	114801
235956_at	KIAA1377	KIAA1377	57562
241310_at	NA	NA	NA
Supplementary Table 3
